# Supplementary material for: A new species of Odorrana (Anura, Ranidae) from Hunan Province, China
Source: Zookeys. 2021 Mar 15;1024:91–115. doi: 10.3897/zookeys.1024.56399 (PMC7985132; doi:10.3897/zookeys.1024.56399)
Supplement: XML Treatment for Odorrana sangzhiensis [file zookeys.1024.56399-treatment1.xml]

<!DOCTYPE tp:taxon-treatment
  PUBLIC "-//TaxonX//DTD Taxonomic Treatment Publishing DTD v0 20100105//EN" "tax-treatment-NSO.dtd">
<tp:taxon-treatment xmlns:tp="http://www.plazi.org/taxpub"><tp:treatment-meta><kwd-group><label>Taxon classification</label><kwd><named-content xmlns:xlink="http://www.w3.org/1999/xlink" content-type="kingdom">Animalia</named-content></kwd><kwd><named-content xmlns:xlink="http://www.w3.org/1999/xlink" content-type="order">Anura</named-content></kwd><kwd><named-content xmlns:xlink="http://www.w3.org/1999/xlink" content-type="family">Ranidae</named-content></kwd></kwd-group><mixed-citation publication-type="journal"><person-group><name><surname>Zhang</surname><given-names>Bing</given-names></name><name><surname>Li</surname><given-names>Yuan</given-names></name><name><surname>Hu</surname><given-names>Ke</given-names></name><name><surname>Li</surname><given-names>Pipeng</given-names></name><name><surname>Gu</surname><given-names>Zhirong</given-names></name><name><surname>Xiao</surname><given-names>Nengwen</given-names></name><name><surname>Yang</surname><given-names>Daode</given-names></name></person-group><article-title>A new species of <italic><tp:taxon-name><tp:taxon-name-part taxon-name-part-type="genus" reg="Odorrana">Odorrana</tp:taxon-name-part></tp:taxon-name></italic> (<tp:taxon-name><tp:taxon-name-part taxon-name-part-type="order">Anura</tp:taxon-name-part></tp:taxon-name>, <tp:taxon-name><tp:taxon-name-part taxon-name-part-type="family">Ranidae</tp:taxon-name-part></tp:taxon-name>) from Hunan Province, China</article-title><source>Zookeys</source><day>15</day><month>3</month><year>2021</year><volume>1024</volume><fpage>91</fpage><lpage>115</lpage><pub-id pub-id-type="doi">10.3897/zookeys.1024.56399</pub-id></mixed-citation></tp:treatment-meta><tp:nomenclature><tp:taxon-name><object-id xmlns:xlink="http://www.w3.org/1999/xlink" content-type="arpha" xlink:type="simple">B0303ABF-669B-5D64-BA36-8FFFDED3800C</object-id>
              <tp:taxon-name-part taxon-name-part-type="genus" reg="Odorrana">Odorrana</tp:taxon-name-part>
              <tp:taxon-name-part taxon-name-part-type="species" reg="sangzhiensis">sangzhiensis</tp:taxon-name-part>
              <object-id xmlns:xlink="http://www.w3.org/1999/xlink" content-type="zoobank" xlink:type="simple">http://zoobank.org/3819587B-C4B1-46F8-9FB8-7B25D5FA9A71</object-id>
            </tp:taxon-name><tp:taxon-authority>Zhang, Li, Hu &amp; Yang</tp:taxon-authority><tp:taxon-status xmlns:xlink="http://www.w3.org/1999/xlink" xlink:type="simple">sp. nov.</tp:taxon-status></tp:nomenclature><tp:treatment-sec sec-type="Holotype" id="SECID0EXLAG"><title>Holotype.</title><p><abbrev xmlns:xlink="http://www.w3.org/1999/xlink" content-type="institution" xlink:title="Animal Museum of Central South University of Forestry and Technology" id="ABBRID0E4LAG" xlink:type="simple">CSUFT</abbrev> 4308220051, adult male collected by Bing Zhang on 30 July 2019, in Sangzhi County, Zhangjiajie City, Hunan Province, China (<named-content xmlns:xlink="http://www.w3.org/1999/xlink" content-type="dwc:verbatimCoordinates" xlink:type="simple"><named-content content-type="geo-json" specific-use="{&#34;type&#34;:&#34;Point&#34;,&#34;coordinates&#34;:[110.579061,29.648517]}" id="NCID0EFMAG" xlink:type="simple">29°38'54.66"N, 110°34'44.62"E</named-content></named-content>; 540 m a.s.l.; Figure <xref ref-type="fig" rid="F3">3A, B</xref>).</p></tp:treatment-sec><tp:treatment-sec sec-type="Paratypes" id="SECID0EOMAG"><title>Paratypes.</title><p>Three adult females, <abbrev xmlns:xlink="http://www.w3.org/1999/xlink" content-type="institution" xlink:title="Animal Museum of Central South University of Forestry and Technology" id="ABBRID0EUMAG" xlink:type="simple">CSUFT</abbrev> 4308220046, <abbrev xmlns:xlink="http://www.w3.org/1999/xlink" content-type="institution" xlink:title="Animal Museum of Central South University of Forestry and Technology" id="ABBRID0EZMAG" xlink:type="simple">CSUFT</abbrev> 4308220047 (Figure <xref ref-type="fig" rid="F3">3C</xref>) and <abbrev xmlns:xlink="http://www.w3.org/1999/xlink" content-type="institution" xlink:title="Animal Museum of Central South University of Forestry and Technology" id="ABBRID0ECNAG" xlink:type="simple">CSUFT</abbrev> 4308220048 (Figure <xref ref-type="fig" rid="F3">3E</xref>); one adult male, <abbrev xmlns:xlink="http://www.w3.org/1999/xlink" content-type="institution" xlink:title="Animal Museum of Central South University of Forestry and Technology" id="ABBRID0ELNAG" xlink:type="simple">CSUFT</abbrev> 4308220049; the same collection information as the holotype.</p><fig id="F3" position="float" orientation="portrait"><object-id xmlns:xlink="http://www.w3.org/1999/xlink" content-type="doi" xlink:type="simple">10.3897/zookeys.1024.56399.figure3</object-id><object-id xmlns:xlink="http://www.w3.org/1999/xlink" content-type="arpha" xlink:type="simple">5AFEE9E9-5FCE-50EF-A041-6BFA1298C51D</object-id><label>Figure 3.</label><caption><p>Morphology and colour pattern of living <italic><tp:taxon-name><tp:taxon-name-part taxon-name-part-type="genus" reg="Odorrana">Odorrana</tp:taxon-name-part> <tp:taxon-name-part taxon-name-part-type="species" reg="sangzhiensis">sangzhiensis</tp:taxon-name-part></tp:taxon-name></italic> sp. nov. <bold>A</bold> dorsolateral view of the holotype <abbrev xmlns:xlink="http://www.w3.org/1999/xlink" content-type="institution" xlink:title="Animal Museum of Central South University of Forestry and Technology" id="ABBRID0EFOAG" xlink:type="simple">CSUFT</abbrev> 4308220051 <bold>B</bold> ventral view of the holotype <abbrev xmlns:xlink="http://www.w3.org/1999/xlink" content-type="institution" xlink:title="Animal Museum of Central South University of Forestry and Technology" id="ABBRID0EMOAG" xlink:type="simple">CSUFT</abbrev> 4308220051 <bold>C</bold> dorsolateral view of a gravid female (<abbrev xmlns:xlink="http://www.w3.org/1999/xlink" content-type="institution" xlink:title="Animal Museum of Central South University of Forestry and Technology" id="ABBRID0ETOAG" xlink:type="simple">CSUFT</abbrev> 4308220047) <bold>D</bold> dorsolateral view of adult female <bold>E</bold> variation in morphology and colour pattern of an adult female (<abbrev xmlns:xlink="http://www.w3.org/1999/xlink" content-type="institution" xlink:title="Animal Museum of Central South University of Forestry and Technology" id="ABBRID0E3OAG" xlink:type="simple">CSUFT</abbrev> 4308220048) <bold>F</bold> reproductive behaviour of <italic><tp:taxon-name><tp:taxon-name-part taxon-name-part-type="genus" reg="Odorrana">Odorrana</tp:taxon-name-part> <tp:taxon-name-part taxon-name-part-type="species" reg="sangzhiensis">sangzhiensis</tp:taxon-name-part></tp:taxon-name></italic> sp. nov.</p></caption><graphic xmlns:xlink="http://www.w3.org/1999/xlink" xlink:href="zookeys-1024-091-g003.jpg" position="float" orientation="portrait" xlink:type="simple" id="oo_520384.jpg"><uri content-type="original_file" xlink:type="simple">https://binary.pensoft.net/fig/520384</uri></graphic></fig></tp:treatment-sec><tp:treatment-sec sec-type="diagnosis" id="SECID0ETPAG"><title>Diagnosis.</title><p><italic><tp:taxon-name><tp:taxon-name-part taxon-name-part-type="genus" reg="Odorrana">Odorrana</tp:taxon-name-part> <tp:taxon-name-part taxon-name-part-type="species" reg="sangzhiensis">sangzhiensis</tp:taxon-name-part></tp:taxon-name></italic> sp. nov. can be distinguished from all of its congeners by a combination of following characters: (1) medium size, <abbrev xmlns:xlink="http://www.w3.org/1999/xlink" xlink:title="size dimorphism index" id="ABBRID0EEQAG" xlink:type="simple">SDI</abbrev> = 1.03 (<abbrev xmlns:xlink="http://www.w3.org/1999/xlink" xlink:title="snout-vent length (distance from tip of snout to posterior margin of vent)" id="ABBRID0EIQAG" xlink:type="simple">SVL</abbrev> 83.3–92.7 mm in females and 42.1–45.1 mm in males); (2) head length greater than head width; (3) dorsolateral folds absent; (4) a small white or beige dot between eyes; (5) brown supratympanic fold slightly distinct; (6) the tympanum diameter in females 1.53 times as long as the width of the disc of finger III; in males 2.3 times; (7) green dorsal skin with dense granules and sparse, irregular brown spots; the males with several large warts on dorsum; (8) flanks with larger tubercles, 4–7 large tubercles usually arranged in a dorsolateral row of the males; (9) two metacarpal tubercles; (10) discs of all digits with circum-marginal grooves; (11) relative finger lengths: I ≤ II &lt; IV &lt; III; (12) feet fully webbed; (13) tibiotarsal articulation beyond the tip of the snout; (14) ventre smooth in females; pale spinules present on throat and chest of adult males; (15) dorsal digits light yellow or beige with light brown spots, dorsal limbs green or yellow green with brown transverse bands; (16) having paired external vocal sacs located at corners of the throat, light yellow nuptial pad on finger I in males.</p></tp:treatment-sec><tp:treatment-sec sec-type="description" id="SECID0EMQAG"><title>Description of holotype.</title><p>Adult male, <abbrev xmlns:xlink="http://www.w3.org/1999/xlink" xlink:title="snout-vent length (distance from tip of snout to posterior margin of vent)" id="ABBRID0ESQAG" xlink:type="simple">SVL</abbrev> 42.1 mm; top of head flat; head length greater than maximum head width (<abbrev xmlns:xlink="http://www.w3.org/1999/xlink" xlink:title="head length (distance from the tip of the snout to the articulation of jaw)" id="ABBRID0EWQAG" xlink:type="simple">HDL</abbrev>: <abbrev xmlns:xlink="http://www.w3.org/1999/xlink" xlink:title="maximum head width (greatest width between the left and right articulations of jaw)" id="ABBRID0E1QAG" xlink:type="simple">HDW</abbrev> = 1.36); snout obtusely rounded in dorsal view (<abbrev xmlns:xlink="http://www.w3.org/1999/xlink" xlink:title="snout length (distance from the tip of the snout to the anterior corner of the eye)" id="ABBRID0E5QAG" xlink:type="simple">SL</abbrev>/<abbrev xmlns:xlink="http://www.w3.org/1999/xlink" xlink:title="head length (distance from the tip of the snout to the articulation of jaw)" id="ABBRID0ECRAG" xlink:type="simple">HDL</abbrev> = 0.39), rounded in profile, projecting beyond lower jaw; large and protruding eyes (<abbrev xmlns:xlink="http://www.w3.org/1999/xlink" xlink:title="eye diameter (distance from the anterior corner to the posterior corner of the eye)" id="ABBRID0EGRAG" xlink:type="simple">ED</abbrev>/<abbrev xmlns:xlink="http://www.w3.org/1999/xlink" xlink:title="snout length (distance from the tip of the snout to the anterior corner of the eye)" id="ABBRID0EKRAG" xlink:type="simple">SL</abbrev> = 0.79), deeply concave loreal region; <abbrev xmlns:xlink="http://www.w3.org/1999/xlink" xlink:title="internasal distance (minimum distance between the inner margins of the external nares)" id="ABBRID0EORAG" xlink:type="simple">IND</abbrev> = 5.3 mm, larger than <abbrev xmlns:xlink="http://www.w3.org/1999/xlink" xlink:title="interorbital distance (minimum distance between the inner edges of the upper eyelids)" id="ABBRID0ESRAG" xlink:type="simple">IOD</abbrev> = 3.9 mm; nasal margin slightly closer to the tip of snout; tympanum circular, large and distinct, surrounded by many granules, tympanum diameter 0.65 times the eye diameter; vomerine teeth developed into mass on two oblique ridges on the inside of two internal nostrils; tongue deeply notched posteriorly.</p><p>Forelimbs sturdy (<abbrev xmlns:xlink="http://www.w3.org/1999/xlink" xlink:title="lower arm width (maximum width of the lower arm)" id="ABBRID0EYRAG" xlink:type="simple">LW</abbrev>/<abbrev xmlns:xlink="http://www.w3.org/1999/xlink" xlink:title="length of lower arm and hand (distance from the elbow to the distal end of finger III)" id="ABBRID0E3RAG" xlink:type="simple">LAL</abbrev> = 0.21); length of lower arm and hand just over half the body length (<abbrev xmlns:xlink="http://www.w3.org/1999/xlink" xlink:title="length of lower arm and hand (distance from the elbow to the distal end of finger III)" id="ABBRID0EASAG" xlink:type="simple">LAL</abbrev>/<abbrev xmlns:xlink="http://www.w3.org/1999/xlink" xlink:title="snout-vent length (distance from tip of snout to posterior margin of vent)" id="ABBRID0EESAG" xlink:type="simple">SVL</abbrev> &gt; 0.50); relative finger lengths: I ≤ II &lt; IV &lt; III; <abbrev xmlns:xlink="http://www.w3.org/1999/xlink" xlink:title="width of finger disc (width at the widest part of the disc of finger III)" id="ABBRID0EISAG" xlink:type="simple">FDW</abbrev>/<abbrev xmlns:xlink="http://www.w3.org/1999/xlink" xlink:title="maximal tympanum diameter" id="ABBRID0EMSAG" xlink:type="simple">TYD</abbrev> = 0.44; finger webbing absent, tips of fingers moderately expanded, presenting circular discs with slightly narrow top and circum-marginal grooves; subarticular tubercles prominent; supernumerary tubercle at the base of each finger smaller than subarticular tubercles; two oblong metacarpal tubercles; buff nuptial pad on the first finger.</p><p>Hind limbs relatively long, the heels overlapping obviously, tibiotarsal articulation beyond the tip of the snout; tibia length (<abbrev xmlns:xlink="http://www.w3.org/1999/xlink" xlink:title="tibia length (the distance from the knee to the tarsus)" id="ABBRID0ESSAG" xlink:type="simple">TL</abbrev>) 0.54 times <abbrev xmlns:xlink="http://www.w3.org/1999/xlink" xlink:title="snout-vent length (distance from tip of snout to posterior margin of vent)" id="ABBRID0EWSAG" xlink:type="simple">SVL</abbrev>; foot length (<abbrev xmlns:xlink="http://www.w3.org/1999/xlink" xlink:title="foot length (distance from tarsus to the tip of toe IV)" id="ABBRID0E1SAG" xlink:type="simple">FL</abbrev>) 0.56 times <abbrev xmlns:xlink="http://www.w3.org/1999/xlink" xlink:title="snout-vent length (distance from tip of snout to posterior margin of vent)" id="ABBRID0E5SAG" xlink:type="simple">SVL</abbrev>; toes, slender, relative toe lengths I &lt; II &lt; III &lt; V &lt; IV; tibia length slightly shorter than foot length; subarticular tubercles prominent; toes discs same as fingers; obvious horizontal groove in dorsal view of discs; feet fully webbed to discs; lateral fringes on free edges of toes I and V not obvious, metatarsal fold absent; inner metatarsal tubercle present, elliptical; outer metatarsal tubercle absent; inner tarsal fold absent.</p><p>Skin slightly rough with dense granules, several large warts on dorsum and flanks; dorsolateral folds absent; two glands behind the back edge of the lips; a small beige dot between anterior corners of the eyes; pale spinules present on throat and chest.</p></tp:treatment-sec><tp:treatment-sec sec-type="Colouration in life" id="SECID0EDTAG"><title>Colouration in life.</title><p>In life, the yellow-green dorsum of head and body with scattered irregular dark brown spots; no light edges around spots; small area of dark brown spots on the dorsum of head; large dark black spots in the centre on dorsum, continuing on to light yellow flank with several brown spots; supratympanic fold slightly distinct, brown; upper and lower lip with vertical brown bars; arms green-yellow with brown transverse bands, thighs and tibias with four brown bands; different widths of brown striations on green-yellow limbs, different distances between striations (Figure <xref ref-type="fig" rid="F3">3</xref>).</p></tp:treatment-sec><tp:treatment-sec sec-type="Colouration in alcohol" id="SECID0ENTAG"><title>Colouration in alcohol.</title><p>On dorsum, colour fades to grey-blue with dark grey spots, brown bars on upper and lower lips change to dark grey; ventre variable from yellowish to creamy-white; beige dot between anterior corners of the eyes fades to white; underside of limbs varies from brown to beige (Figure <xref ref-type="fig" rid="F4">4</xref>).</p><fig id="F4" position="float" orientation="portrait"><object-id xmlns:xlink="http://www.w3.org/1999/xlink" content-type="doi" xlink:type="simple">10.3897/zookeys.1024.56399.figure4</object-id><object-id xmlns:xlink="http://www.w3.org/1999/xlink" content-type="arpha" xlink:type="simple">AB6E902A-1CE6-57D3-94DD-33E347ADC149</object-id><label>Figure 4.</label><caption><p>The holotype <abbrev xmlns:xlink="http://www.w3.org/1999/xlink" content-type="institution" xlink:title="Animal Museum of Central South University of Forestry and Technology" id="ABBRID0E6TAG" xlink:type="simple">CSUFT</abbrev> 4308220051 of <italic><tp:taxon-name><tp:taxon-name-part taxon-name-part-type="genus" reg="Odorrana">Odorrana</tp:taxon-name-part> <tp:taxon-name-part taxon-name-part-type="species" reg="sangzhiensis">sangzhiensis</tp:taxon-name-part></tp:taxon-name></italic> sp. nov. in preservative <bold>A</bold> dorsal view of the holotype <bold>B</bold> ventral view of the holotype <bold>C</bold> view of dorsum <bold>D</bold> view of chest <bold>E</bold> ventral view of the right foot <bold>F</bold> ventral view of the right hand <bold>G</bold> lateral view of the head. Scale bars: 0.5 cm.</p></caption><graphic xmlns:xlink="http://www.w3.org/1999/xlink" xlink:href="zookeys-1024-091-g004.jpg" position="float" orientation="portrait" xlink:type="simple" id="oo_520385.jpg"><uri content-type="original_file" xlink:type="simple">https://binary.pensoft.net/fig/520385</uri></graphic></fig></tp:treatment-sec><tp:treatment-sec sec-type="variation" id="SECID0ECVAG"><title>Variation.</title><p>Measurements of the five specimens are shown in Table <xref ref-type="table" rid="T1">1</xref>. The specimens show obvious differences between females and males in each character measurement. The snout-vent length of females is approximately twice as long as the males (<abbrev xmlns:xlink="http://www.w3.org/1999/xlink" xlink:title="snout-vent length (distance from tip of snout to posterior margin of vent)" id="ABBRID0EMVAG" xlink:type="simple">SVL</abbrev> mean 88.6 mm, range 83.3–92.7 mm in females; <abbrev xmlns:xlink="http://www.w3.org/1999/xlink" xlink:title="snout-vent length (distance from tip of snout to posterior margin of vent)" id="ABBRID0EQVAG" xlink:type="simple">SVL</abbrev> mean 43.6 mm, range 42.1–45.1 mm in males). In the ratio of each character to <abbrev xmlns:xlink="http://www.w3.org/1999/xlink" xlink:title="snout-vent length (distance from tip of snout to posterior margin of vent)" id="ABBRID0EUVAG" xlink:type="simple">SVL</abbrev>, <abbrev xmlns:xlink="http://www.w3.org/1999/xlink" xlink:title="head length (distance from the tip of the snout to the articulation of jaw)" id="ABBRID0EYVAG" xlink:type="simple">HDL</abbrev>, <abbrev xmlns:xlink="http://www.w3.org/1999/xlink" xlink:title="maximum head width (greatest width between the left and right articulations of jaw)" id="ABBRID0E3VAG" xlink:type="simple">HDW</abbrev>, <abbrev xmlns:xlink="http://www.w3.org/1999/xlink" xlink:title="eye diameter (distance from the anterior corner to the posterior corner of the eye)" id="ABBRID0EAWAG" xlink:type="simple">ED</abbrev>, <abbrev xmlns:xlink="http://www.w3.org/1999/xlink" xlink:title="interorbital distance (minimum distance between the inner edges of the upper eyelids)" id="ABBRID0EEWAG" xlink:type="simple">IOD</abbrev>, <abbrev xmlns:xlink="http://www.w3.org/1999/xlink" xlink:title="maximal tympanum diameter" id="ABBRID0EIWAG" xlink:type="simple">TYD</abbrev> and <abbrev xmlns:xlink="http://www.w3.org/1999/xlink" xlink:title="lower arm width (maximum width of the lower arm)" id="ABBRID0EMWAG" xlink:type="simple">LW</abbrev>, these are all significantly smaller in females than in males. Some females have dense brown spots on the dorsum and most of the yellow green on their limbs is replaced by yellow white (Figure <xref ref-type="fig" rid="F3">3E</xref>).</p><table-wrap id="T1" position="float" orientation="portrait"><label>Table 1.</label><caption><p>Measurements (mm) of the morphometric characters for the holotype and paratypes of <italic><tp:taxon-name><tp:taxon-name-part taxon-name-part-type="genus" reg="Odorrana">Odorrana</tp:taxon-name-part> <tp:taxon-name-part taxon-name-part-type="species" reg="sangzhiensis">sangzhiensis</tp:taxon-name-part></tp:taxon-name></italic> sp. nov. (H = holotype, P = paratype, for other abbreviation, see Materials and methods).</p></caption><table id="TID0EWKAI" rules="all"><tbody><tr><th rowspan="1" colspan="1">Specimen ID</th><th rowspan="1" colspan="1"><abbrev xmlns:xlink="http://www.w3.org/1999/xlink" content-type="institution" xlink:title="Animal Museum of Central South University of Forestry and Technology" id="ABBRID0EUXAG" xlink:type="simple">CSUFT</abbrev> 4308220051</th><th rowspan="1" colspan="1"><abbrev xmlns:xlink="http://www.w3.org/1999/xlink" content-type="institution" xlink:title="Animal Museum of Central South University of Forestry and Technology" id="ABBRID0E4XAG" xlink:type="simple">CSUFT</abbrev> 4308220049</th><th rowspan="1" colspan="1"/><th rowspan="1" colspan="1"><abbrev xmlns:xlink="http://www.w3.org/1999/xlink" content-type="institution" xlink:title="Animal Museum of Central South University of Forestry and Technology" id="ABBRID0EJYAG" xlink:type="simple">CSUFT</abbrev> 4308220046</th><th rowspan="1" colspan="1"><abbrev xmlns:xlink="http://www.w3.org/1999/xlink" content-type="institution" xlink:title="Animal Museum of Central South University of Forestry and Technology" id="ABBRID0ESYAG" xlink:type="simple">CSUFT</abbrev> 4308220047</th><th rowspan="1" colspan="1"><abbrev xmlns:xlink="http://www.w3.org/1999/xlink" content-type="institution" xlink:title="Animal Museum of Central South University of Forestry and Technology" id="ABBRID0E2YAG" xlink:type="simple">CSUFT</abbrev> 4308220048</th><th rowspan="1" colspan="2"/></tr><tr><th rowspan="1" colspan="1">Sex</th><th rowspan="1" colspan="1">Male</th><th rowspan="1" colspan="1">Male</th><th rowspan="2" colspan="1">Mean (n=2)</th><th rowspan="1" colspan="1">Female</th><th rowspan="1" colspan="1">Female</th><th rowspan="1" colspan="1">Female</th><th rowspan="2" colspan="1">Min–Max (n=3)</th><th rowspan="2" colspan="1">Mean±SD (n=3)</th></tr><tr><th rowspan="1" colspan="1">Type status</th><th rowspan="1" colspan="1">H</th><th rowspan="1" colspan="1">P</th><th rowspan="1" colspan="1">P</th><th rowspan="1" colspan="1">P</th><th rowspan="1" colspan="1">P</th></tr><tr><td rowspan="1" colspan="1">
                      <abbrev xmlns:xlink="http://www.w3.org/1999/xlink" xlink:title="snout-vent length (distance from tip of snout to posterior margin of vent)" id="ABBRID0EX1AG" xlink:type="simple">SVL</abbrev>
                    </td><td rowspan="1" colspan="1">42.1</td><td rowspan="1" colspan="1">45.1</td><td rowspan="1" colspan="1">43.6</td><td rowspan="1" colspan="1">89.7</td><td rowspan="1" colspan="1">92.7</td><td rowspan="1" colspan="1">83.3</td><td rowspan="1" colspan="1">83.3–92.7</td><td rowspan="1" colspan="1">88.6 ± 4.8</td></tr><tr><td rowspan="1" colspan="1">
                      <abbrev xmlns:xlink="http://www.w3.org/1999/xlink" xlink:title="head length (distance from the tip of the snout to the articulation of jaw)" id="ABBRID0EY2AG" xlink:type="simple">HDL</abbrev>
                    </td><td rowspan="1" colspan="1">16.5</td><td rowspan="1" colspan="1">15.2</td><td rowspan="1" colspan="1">15.9</td><td rowspan="1" colspan="1">25.8</td><td rowspan="1" colspan="1">25.8</td><td rowspan="1" colspan="1">23.6</td><td rowspan="1" colspan="1">23.6–25.8</td><td rowspan="1" colspan="1">25.1 ± 1.3</td></tr><tr><td rowspan="1" colspan="1">
                      <abbrev xmlns:xlink="http://www.w3.org/1999/xlink" xlink:title="maximum head width (greatest width between the left and right articulations of jaw)" id="ABBRID0EZ3AG" xlink:type="simple">HDW</abbrev>
                    </td><td rowspan="1" colspan="1">12.1</td><td rowspan="1" colspan="1">12.6</td><td rowspan="1" colspan="1">12.4</td><td rowspan="1" colspan="1">21.4</td><td rowspan="1" colspan="1">22.2</td><td rowspan="1" colspan="1">21.9</td><td rowspan="1" colspan="1">21.4–22.2</td><td rowspan="1" colspan="1">21.8 ±0.4</td></tr><tr><td rowspan="1" colspan="1">
                      <abbrev xmlns:xlink="http://www.w3.org/1999/xlink" xlink:title="snout length (distance from the tip of the snout to the anterior corner of the eye)" id="ABBRID0E14AG" xlink:type="simple">SL</abbrev>
                    </td><td rowspan="1" colspan="1">6.5</td><td rowspan="1" colspan="1">5.8</td><td rowspan="1" colspan="1">6.2</td><td rowspan="1" colspan="1">12.3</td><td rowspan="1" colspan="1">11.0</td><td rowspan="1" colspan="1">11.8</td><td rowspan="1" colspan="1">11.0–12.3</td><td rowspan="1" colspan="1">11.7 ±0.7</td></tr><tr><td rowspan="1" colspan="1">
                      <abbrev xmlns:xlink="http://www.w3.org/1999/xlink" xlink:title="eye diameter (distance from the anterior corner to the posterior corner of the eye)" id="ABBRID0E25AG" xlink:type="simple">ED</abbrev>
                    </td><td rowspan="1" colspan="1">5.2</td><td rowspan="1" colspan="1">5.6</td><td rowspan="1" colspan="1">5.4</td><td rowspan="1" colspan="1">8.5</td><td rowspan="1" colspan="1">8.4</td><td rowspan="1" colspan="1">8.1</td><td rowspan="1" colspan="1">8.1–8.5</td><td rowspan="1" colspan="1">8.3 ± 0.2</td></tr><tr><td rowspan="1" colspan="1">
                      <abbrev xmlns:xlink="http://www.w3.org/1999/xlink" xlink:title="interorbital distance (minimum distance between the inner edges of the upper eyelids)" id="ABBRID0E36AG" xlink:type="simple">IOD</abbrev>
                    </td><td rowspan="1" colspan="1">3.9</td><td rowspan="1" colspan="1">4.6</td><td rowspan="1" colspan="1">4.3</td><td rowspan="1" colspan="1">6.5</td><td rowspan="1" colspan="1">7.4</td><td rowspan="1" colspan="1">6.5</td><td rowspan="1" colspan="1">6.5–7.4</td><td rowspan="1" colspan="1">6.8 ± 0.5</td></tr><tr><td rowspan="1" colspan="1">
                      <abbrev xmlns:xlink="http://www.w3.org/1999/xlink" xlink:title="internasal distance (minimum distance between the inner margins of the external nares)" id="ABBRID0E4ABG" xlink:type="simple">IND</abbrev>
                    </td><td rowspan="1" colspan="1">5.3</td><td rowspan="1" colspan="1">4.8</td><td rowspan="1" colspan="1">5.1</td><td rowspan="1" colspan="1">8.7</td><td rowspan="1" colspan="1">8.7</td><td rowspan="1" colspan="1">8.9</td><td rowspan="1" colspan="1">8.7–8.9</td><td rowspan="1" colspan="1">8.8 ± 0.1</td></tr><tr><td rowspan="1" colspan="1">
                      <abbrev xmlns:xlink="http://www.w3.org/1999/xlink" xlink:title="nasal to eye distance (distance between the nasal margin and the anterior corner of the eye)" id="ABBRID0E5BBG" xlink:type="simple">NED</abbrev>
                    </td><td rowspan="1" colspan="1">3.4</td><td rowspan="1" colspan="1">3.5</td><td rowspan="1" colspan="1">3.5</td><td rowspan="1" colspan="1">5.8</td><td rowspan="1" colspan="1">6.5</td><td rowspan="1" colspan="1">6.8</td><td rowspan="1" colspan="1">5.8–6.8</td><td rowspan="1" colspan="1">6.4 ± 0.5</td></tr><tr><td rowspan="1" colspan="1">
                      <abbrev xmlns:xlink="http://www.w3.org/1999/xlink" xlink:title="maximal tympanum diameter" id="ABBRID0E6CBG" xlink:type="simple">TYD</abbrev>
                    </td><td rowspan="1" colspan="1">3.4</td><td rowspan="1" colspan="1">3.3</td><td rowspan="1" colspan="1">3.4</td><td rowspan="1" colspan="1">4.6</td><td rowspan="1" colspan="1">4.9</td><td rowspan="1" colspan="1">4.3</td><td rowspan="1" colspan="1">4.3–4.9</td><td rowspan="1" colspan="1">4.6 ± 0.3</td></tr><tr><td rowspan="1" colspan="1">
                      <abbrev xmlns:xlink="http://www.w3.org/1999/xlink" xlink:title="length of lower arm and hand (distance from the elbow to the distal end of finger III)" id="ABBRID0EAEBG" xlink:type="simple">LAL</abbrev>
                    </td><td rowspan="1" colspan="1">21.1</td><td rowspan="1" colspan="1">22.8</td><td rowspan="1" colspan="1">22.0</td><td rowspan="1" colspan="1">42.3</td><td rowspan="1" colspan="1">41.0</td><td rowspan="1" colspan="1">41.4</td><td rowspan="1" colspan="1">41.0–42.3</td><td rowspan="1" colspan="1">41.6 ± 0.7</td></tr><tr><td rowspan="1" colspan="1">
                      <abbrev xmlns:xlink="http://www.w3.org/1999/xlink" xlink:title="lower arm width (maximum width of the lower arm)" id="ABBRID0EBFBG" xlink:type="simple">LW</abbrev>
                    </td><td rowspan="1" colspan="1">4.5</td><td rowspan="1" colspan="1">4.7</td><td rowspan="1" colspan="1">4.6</td><td rowspan="1" colspan="1">8.4</td><td rowspan="1" colspan="1">8.9</td><td rowspan="1" colspan="1">7.1</td><td rowspan="1" colspan="1">7.1–8.9</td><td rowspan="1" colspan="1">8.1 ± 0.9</td></tr><tr><td rowspan="1" colspan="1">
                      <abbrev xmlns:xlink="http://www.w3.org/1999/xlink" xlink:title="thigh length (the distance from the vent to the knee)" id="ABBRID0ECGBG" xlink:type="simple">THL</abbrev>
                    </td><td rowspan="1" colspan="1">21.6</td><td rowspan="1" colspan="1">25.9</td><td rowspan="1" colspan="1">23.8</td><td rowspan="1" colspan="1">46.9</td><td rowspan="1" colspan="1">50.2</td><td rowspan="1" colspan="1">47.6</td><td rowspan="1" colspan="1">46.9–50.2</td><td rowspan="1" colspan="1">48.2 ± 1.7</td></tr><tr><td rowspan="1" colspan="1">
                      <abbrev xmlns:xlink="http://www.w3.org/1999/xlink" xlink:title="tibia length (the distance from the knee to the tarsus)" id="ABBRID0EDHBG" xlink:type="simple">TL</abbrev>
                    </td><td rowspan="1" colspan="1">22.8</td><td rowspan="1" colspan="1">23.6</td><td rowspan="1" colspan="1">23.2</td><td rowspan="1" colspan="1">46.3</td><td rowspan="1" colspan="1">47.6</td><td rowspan="1" colspan="1">51.0</td><td rowspan="1" colspan="1">46.3–51.0</td><td rowspan="1" colspan="1">48.3 ± 2.4</td></tr><tr><td rowspan="1" colspan="1">
                      <abbrev xmlns:xlink="http://www.w3.org/1999/xlink" xlink:title="maximal tibia width" id="ABBRID0EEIBG" xlink:type="simple">TW</abbrev>
                    </td><td rowspan="1" colspan="1">5.0</td><td rowspan="1" colspan="1">5.6</td><td rowspan="1" colspan="1">5.3</td><td rowspan="1" colspan="1">12.1</td><td rowspan="1" colspan="1">12.4</td><td rowspan="1" colspan="1">12.4</td><td rowspan="1" colspan="1">12.1–12.4</td><td rowspan="1" colspan="1">12.3 ± 0.2</td></tr><tr><td rowspan="1" colspan="1">
                      <abbrev xmlns:xlink="http://www.w3.org/1999/xlink" xlink:title="length of foot and tarsus (distance from the tibiotarsal articulation to the distal end of toe IV)" id="ABBRID0EFJBG" xlink:type="simple">TFL</abbrev>
                    </td><td rowspan="1" colspan="1">31.5</td><td rowspan="1" colspan="1">31.1</td><td rowspan="1" colspan="1">31.3</td><td rowspan="1" colspan="1">69.0</td><td rowspan="1" colspan="1">61.4</td><td rowspan="1" colspan="1">53.2</td><td rowspan="1" colspan="1">53.2–69.0</td><td rowspan="1" colspan="1">61.2 ± 7.9</td></tr><tr><td rowspan="1" colspan="1">
                      <abbrev xmlns:xlink="http://www.w3.org/1999/xlink" xlink:title="foot length (distance from tarsus to the tip of toe IV)" id="ABBRID0EGKBG" xlink:type="simple">FL</abbrev>
                    </td><td rowspan="1" colspan="1">23.4</td><td rowspan="1" colspan="1">24.0</td><td rowspan="1" colspan="1">23.7</td><td rowspan="1" colspan="1">50.8</td><td rowspan="1" colspan="1">47.3</td><td rowspan="1" colspan="1">46.8</td><td rowspan="1" colspan="1">46.8–50.8</td><td rowspan="1" colspan="1">48.3 ± 2.2</td></tr><tr><td rowspan="1" colspan="1">
                      <abbrev xmlns:xlink="http://www.w3.org/1999/xlink" xlink:title="width of finger disc (width at the widest part of the disc of finger III)" id="ABBRID0EHLBG" xlink:type="simple">FDW</abbrev>
                    </td><td rowspan="1" colspan="1">1.5</td><td rowspan="1" colspan="1">1.4</td><td rowspan="1" colspan="1">1.5</td><td rowspan="1" colspan="1">3.0</td><td rowspan="1" colspan="1">3.3</td><td rowspan="1" colspan="1">2.7</td><td rowspan="1" colspan="1">2.7–3.3</td><td rowspan="1" colspan="1">3.0 ± 0.3</td></tr></tbody></table></table-wrap></tp:treatment-sec><tp:treatment-sec sec-type="comparisons" id="SECID0EDMBG"><title>Comparisons.</title><p><italic><tp:taxon-name><tp:taxon-name-part taxon-name-part-type="genus" reg="Odorrana">Odorrana</tp:taxon-name-part> <tp:taxon-name-part taxon-name-part-type="species" reg="sangzhiensis">sangzhiensis</tp:taxon-name-part></tp:taxon-name></italic> sp. nov. can be distinguished from <italic><tp:taxon-name><tp:taxon-name-part taxon-name-part-type="genus" reg="Odorrana">O.</tp:taxon-name-part> <tp:taxon-name-part taxon-name-part-type="species" reg="absita">absita</tp:taxon-name-part></tp:taxon-name></italic>, <italic><tp:taxon-name><tp:taxon-name-part taxon-name-part-type="genus" reg="Odorrana">O.</tp:taxon-name-part> <tp:taxon-name-part taxon-name-part-type="species" reg="amamiensis">amamiensis</tp:taxon-name-part></tp:taxon-name></italic>, <italic><tp:taxon-name><tp:taxon-name-part taxon-name-part-type="genus" reg="Odorrana">O.</tp:taxon-name-part> <tp:taxon-name-part taxon-name-part-type="species" reg="banaorum">banaorum</tp:taxon-name-part></tp:taxon-name></italic>, <italic><tp:taxon-name><tp:taxon-name-part taxon-name-part-type="genus" reg="Odorrana">O.</tp:taxon-name-part> <tp:taxon-name-part taxon-name-part-type="species" reg="bolavensis">bolavensis</tp:taxon-name-part></tp:taxon-name></italic>, <italic><tp:taxon-name><tp:taxon-name-part taxon-name-part-type="genus" reg="Odorrana">O.</tp:taxon-name-part> <tp:taxon-name-part taxon-name-part-type="species" reg="exiliversabilis">exiliversabilis</tp:taxon-name-part></tp:taxon-name></italic>, <italic><tp:taxon-name><tp:taxon-name-part taxon-name-part-type="genus" reg="Odorrana">O.</tp:taxon-name-part> <tp:taxon-name-part taxon-name-part-type="species" reg="gigatympana">gigatympana</tp:taxon-name-part></tp:taxon-name></italic>, <italic><tp:taxon-name><tp:taxon-name-part taxon-name-part-type="genus" reg="Odorrana">O.</tp:taxon-name-part> <tp:taxon-name-part taxon-name-part-type="species" reg="graminea">graminea</tp:taxon-name-part></tp:taxon-name></italic>, <italic><tp:taxon-name><tp:taxon-name-part taxon-name-part-type="genus" reg="Odorrana">O.</tp:taxon-name-part> <tp:taxon-name-part taxon-name-part-type="species" reg="hosii">hosii</tp:taxon-name-part></tp:taxon-name></italic>, <italic><tp:taxon-name><tp:taxon-name-part taxon-name-part-type="genus" reg="Odorrana">O.</tp:taxon-name-part> <tp:taxon-name-part taxon-name-part-type="species" reg="indeprensa">indeprensa</tp:taxon-name-part></tp:taxon-name></italic>, <italic><tp:taxon-name><tp:taxon-name-part taxon-name-part-type="genus" reg="Odorrana">O.</tp:taxon-name-part> <tp:taxon-name-part taxon-name-part-type="species" reg="khalam">khalam</tp:taxon-name-part></tp:taxon-name></italic>, <italic><tp:taxon-name><tp:taxon-name-part taxon-name-part-type="genus" reg="Odorrana">O.</tp:taxon-name-part> <tp:taxon-name-part taxon-name-part-type="species" reg="leporipes">leporipes</tp:taxon-name-part></tp:taxon-name></italic>, <italic><tp:taxon-name><tp:taxon-name-part taxon-name-part-type="genus" reg="Odorrana">O.</tp:taxon-name-part> <tp:taxon-name-part taxon-name-part-type="species" reg="livida">livida</tp:taxon-name-part></tp:taxon-name></italic>, <italic><tp:taxon-name><tp:taxon-name-part taxon-name-part-type="genus" reg="Odorrana">O.</tp:taxon-name-part> <tp:taxon-name-part taxon-name-part-type="species" reg="monjerai">monjerai</tp:taxon-name-part></tp:taxon-name></italic>, <italic><tp:taxon-name><tp:taxon-name-part taxon-name-part-type="genus" reg="Odorrana">O.</tp:taxon-name-part> <tp:taxon-name-part taxon-name-part-type="species" reg="narina">narina</tp:taxon-name-part></tp:taxon-name></italic>, <italic><tp:taxon-name><tp:taxon-name-part taxon-name-part-type="genus" reg="Odorrana">O.</tp:taxon-name-part> <tp:taxon-name-part taxon-name-part-type="species" reg="nasica">nasica</tp:taxon-name-part></tp:taxon-name></italic>, <italic><tp:taxon-name><tp:taxon-name-part taxon-name-part-type="genus" reg="Odorrana">O.</tp:taxon-name-part> <tp:taxon-name-part taxon-name-part-type="species" reg="nasuta">nasuta</tp:taxon-name-part></tp:taxon-name></italic>, <italic><tp:taxon-name><tp:taxon-name-part taxon-name-part-type="genus" reg="Odorrana">O.</tp:taxon-name-part> <tp:taxon-name-part taxon-name-part-type="species" reg="orba">orba</tp:taxon-name-part></tp:taxon-name></italic>, <italic><tp:taxon-name><tp:taxon-name-part taxon-name-part-type="genus" reg="Odorrana">O.</tp:taxon-name-part> <tp:taxon-name-part taxon-name-part-type="species" reg="supranarina">supranarina</tp:taxon-name-part></tp:taxon-name></italic>, <italic><tp:taxon-name><tp:taxon-name-part taxon-name-part-type="genus" reg="Odorrana">O.</tp:taxon-name-part> <tp:taxon-name-part taxon-name-part-type="species" reg="tormota">tormota</tp:taxon-name-part></tp:taxon-name></italic>, <italic><tp:taxon-name><tp:taxon-name-part taxon-name-part-type="genus" reg="Odorrana">O.</tp:taxon-name-part> <tp:taxon-name-part taxon-name-part-type="species" reg="trankieni">trankieni</tp:taxon-name-part></tp:taxon-name></italic>, <italic><tp:taxon-name><tp:taxon-name-part taxon-name-part-type="genus" reg="Odorrana">O.</tp:taxon-name-part> <tp:taxon-name-part taxon-name-part-type="species" reg="utsunomiyaorum">utsunomiyaorum</tp:taxon-name-part></tp:taxon-name></italic>, <italic><tp:taxon-name><tp:taxon-name-part taxon-name-part-type="genus" reg="Odorrana">O.</tp:taxon-name-part> <tp:taxon-name-part taxon-name-part-type="species" reg="versabilis">versabilis</tp:taxon-name-part></tp:taxon-name></italic> and <italic><tp:taxon-name><tp:taxon-name-part taxon-name-part-type="genus" reg="Odorrana">O.</tp:taxon-name-part> <tp:taxon-name-part taxon-name-part-type="species" reg="yentuensis">yentuensis</tp:taxon-name-part></tp:taxon-name></italic> by lacking dorsolateral folds (vs. present in other species).</p><p><italic><tp:taxon-name><tp:taxon-name-part taxon-name-part-type="genus" reg="Odorrana">Odorrana</tp:taxon-name-part> <tp:taxon-name-part taxon-name-part-type="species" reg="sangzhiensis">sangzhiensis</tp:taxon-name-part></tp:taxon-name></italic> sp. nov. differs from <italic><tp:taxon-name><tp:taxon-name-part taxon-name-part-type="genus" reg="Odorrana">O.</tp:taxon-name-part> <tp:taxon-name-part taxon-name-part-type="species" reg="amamiensis">amamiensis</tp:taxon-name-part></tp:taxon-name></italic> (56–69 mm), <italic><tp:taxon-name><tp:taxon-name-part taxon-name-part-type="genus" reg="Odorrana">O.</tp:taxon-name-part> <tp:taxon-name-part taxon-name-part-type="species" reg="andersonii">andersonii</tp:taxon-name-part></tp:taxon-name></italic> (68–76 mm), <italic><tp:taxon-name><tp:taxon-name-part taxon-name-part-type="genus" reg="Odorrana">O.</tp:taxon-name-part> <tp:taxon-name-part taxon-name-part-type="species" reg="aureola">aureola</tp:taxon-name-part></tp:taxon-name></italic> (63.6–67.4 mm), <italic><tp:taxon-name><tp:taxon-name-part taxon-name-part-type="genus" reg="Odorrana">O.</tp:taxon-name-part> <tp:taxon-name-part taxon-name-part-type="species" reg="bacboensis">bacboensis</tp:taxon-name-part></tp:taxon-name></italic> (54.9 mm), <italic><tp:taxon-name><tp:taxon-name-part taxon-name-part-type="genus" reg="Odorrana">O.</tp:taxon-name-part> <tp:taxon-name-part taxon-name-part-type="species" reg="cangyuanensis">cangyuanensis</tp:taxon-name-part></tp:taxon-name></italic> (62–69 mm), <italic><tp:taxon-name><tp:taxon-name-part taxon-name-part-type="genus" reg="Odorrana">O.</tp:taxon-name-part> <tp:taxon-name-part taxon-name-part-type="species" reg="chapaensis">chapaensis</tp:taxon-name-part></tp:taxon-name></italic> (73–83 mm), <italic><tp:taxon-name><tp:taxon-name-part taxon-name-part-type="genus" reg="Odorrana">O.</tp:taxon-name-part> <tp:taxon-name-part taxon-name-part-type="species" reg="geminata">geminata</tp:taxon-name-part></tp:taxon-name></italic> (71–79 mm), <italic><tp:taxon-name><tp:taxon-name-part taxon-name-part-type="genus" reg="Odorrana">O.</tp:taxon-name-part> <tp:taxon-name-part taxon-name-part-type="species" reg="grahami">grahami</tp:taxon-name-part></tp:taxon-name></italic> (70–84 mm), <italic><tp:taxon-name><tp:taxon-name-part taxon-name-part-type="genus" reg="Odorrana">O.</tp:taxon-name-part> <tp:taxon-name-part taxon-name-part-type="species" reg="ishikawae">ishikawae</tp:taxon-name-part></tp:taxon-name></italic> (88–106 mm), <italic><tp:taxon-name><tp:taxon-name-part taxon-name-part-type="genus" reg="Odorrana">O.</tp:taxon-name-part> <tp:taxon-name-part taxon-name-part-type="species" reg="jingdongensis">jingdongensis</tp:taxon-name-part></tp:taxon-name></italic> (62–82 mm), <italic><tp:taxon-name><tp:taxon-name-part taxon-name-part-type="genus" reg="Odorrana">O.</tp:taxon-name-part> <tp:taxon-name-part taxon-name-part-type="species" reg="junlianensis">junlianensis</tp:taxon-name-part></tp:taxon-name></italic> (73–80 mm), <italic><tp:taxon-name><tp:taxon-name-part taxon-name-part-type="genus" reg="Odorrana">O.</tp:taxon-name-part> <tp:taxon-name-part taxon-name-part-type="species" reg="kuangwuensis">kuangwuensis</tp:taxon-name-part></tp:taxon-name></italic> (57 mm), <italic><tp:taxon-name><tp:taxon-name-part taxon-name-part-type="genus" reg="Odorrana">O.</tp:taxon-name-part> <tp:taxon-name-part taxon-name-part-type="species" reg="lungshengensis">lungshengensis</tp:taxon-name-part></tp:taxon-name></italic> (60–67 mm), <italic><tp:taxon-name><tp:taxon-name-part taxon-name-part-type="genus" reg="Odorrana">O.</tp:taxon-name-part> <tp:taxon-name-part taxon-name-part-type="species" reg="macrotympana">macrotympana</tp:taxon-name-part></tp:taxon-name></italic> (50.6 mm), <italic><tp:taxon-name><tp:taxon-name-part taxon-name-part-type="genus" reg="Odorrana">O.</tp:taxon-name-part> <tp:taxon-name-part taxon-name-part-type="species" reg="margaretae">margaretae</tp:taxon-name-part></tp:taxon-name></italic> (78–88 mm), <italic><tp:taxon-name><tp:taxon-name-part taxon-name-part-type="genus" reg="Odorrana">O.</tp:taxon-name-part> <tp:taxon-name-part taxon-name-part-type="species" reg="mawphlangensis">mawphlangensis</tp:taxon-name-part></tp:taxon-name></italic> (80 mm), <italic><tp:taxon-name><tp:taxon-name-part taxon-name-part-type="genus" reg="Odorrana">O.</tp:taxon-name-part> <tp:taxon-name-part taxon-name-part-type="species" reg="mutschmanni">mutschmanni</tp:taxon-name-part></tp:taxon-name></italic> (85.9–91.6 mm), <italic><tp:taxon-name><tp:taxon-name-part taxon-name-part-type="genus" reg="Odorrana">O.</tp:taxon-name-part> <tp:taxon-name-part taxon-name-part-type="species" reg="nanjiangensis">nanjiangensis</tp:taxon-name-part></tp:taxon-name></italic> (50.0–59.6 mm), <italic><tp:taxon-name><tp:taxon-name-part taxon-name-part-type="genus" reg="Odorrana">O.</tp:taxon-name-part> <tp:taxon-name-part taxon-name-part-type="species" reg="splendida">splendida</tp:taxon-name-part></tp:taxon-name></italic> (92.3–105.6 mm), <italic><tp:taxon-name><tp:taxon-name-part taxon-name-part-type="genus" reg="Odorrana">O.</tp:taxon-name-part> <tp:taxon-name-part taxon-name-part-type="species" reg="swinhoana">swinhoana</tp:taxon-name-part></tp:taxon-name></italic> (47.7–71.5 mm), <italic><tp:taxon-name><tp:taxon-name-part taxon-name-part-type="genus" reg="Odorrana">O.</tp:taxon-name-part> <tp:taxon-name-part taxon-name-part-type="species" reg="trankieni">trankieni</tp:taxon-name-part></tp:taxon-name></italic> (76.1–77.0 mm) and <italic><tp:taxon-name><tp:taxon-name-part taxon-name-part-type="genus" reg="Odorrana">O.</tp:taxon-name-part> <tp:taxon-name-part taxon-name-part-type="species" reg="wuchuanensis">wuchuanensis</tp:taxon-name-part></tp:taxon-name></italic> (62–77 mm) by the smaller snout-vent length in males (<abbrev xmlns:xlink="http://www.w3.org/1999/xlink" xlink:title="snout-vent length (distance from tip of snout to posterior margin of vent)" id="ABBRID0EQ3BG" xlink:type="simple">SVL</abbrev> 42.1–45.1 mm).</p><p><italic><tp:taxon-name><tp:taxon-name-part taxon-name-part-type="genus" reg="Odorrana">Odorrana</tp:taxon-name-part> <tp:taxon-name-part taxon-name-part-type="species" reg="sangzhiensis">sangzhiensis</tp:taxon-name-part></tp:taxon-name></italic> sp. nov. differs from <italic><tp:taxon-name><tp:taxon-name-part taxon-name-part-type="genus" reg="Odorrana">O.</tp:taxon-name-part> <tp:taxon-name-part taxon-name-part-type="species" reg="anlungensis">anlungensis</tp:taxon-name-part></tp:taxon-name></italic> (II &lt; I ≈ IV &lt; III), <italic><tp:taxon-name><tp:taxon-name-part taxon-name-part-type="genus" reg="Odorrana">O.</tp:taxon-name-part> <tp:taxon-name-part taxon-name-part-type="species" reg="chloronota">chloronota</tp:taxon-name-part></tp:taxon-name></italic> (II &lt; I &lt; IV &lt; III), <italic><tp:taxon-name><tp:taxon-name-part taxon-name-part-type="genus" reg="Odorrana">O.</tp:taxon-name-part> <tp:taxon-name-part taxon-name-part-type="species" reg="morafkai">morafkai</tp:taxon-name-part></tp:taxon-name></italic> (II &lt; I &lt; IV &lt; III) and <italic><tp:taxon-name><tp:taxon-name-part taxon-name-part-type="genus" reg="Odorrana">O.</tp:taxon-name-part> <tp:taxon-name-part taxon-name-part-type="species" reg="rotodora">rotodora</tp:taxon-name-part></tp:taxon-name></italic> (II &lt; I &lt; IV &lt; III) by the relative finger lengths I ≤ II &lt; IV &lt; III; from <italic><tp:taxon-name><tp:taxon-name-part taxon-name-part-type="genus" reg="Odorrana">O.</tp:taxon-name-part> <tp:taxon-name-part taxon-name-part-type="species" reg="sinica">sinica</tp:taxon-name-part></tp:taxon-name></italic> (tympanum indistinct) by tympanum distinct; from <italic><tp:taxon-name><tp:taxon-name-part taxon-name-part-type="genus" reg="Odorrana">O.</tp:taxon-name-part> <tp:taxon-name-part taxon-name-part-type="species" reg="lipuensis">lipuensis</tp:taxon-name-part></tp:taxon-name></italic> (vocal sacs absent in males) by paired external vocal sacs located at corners of the throat; from <italic><tp:taxon-name><tp:taxon-name-part taxon-name-part-type="genus" reg="Odorrana">O.</tp:taxon-name-part> <tp:taxon-name-part taxon-name-part-type="species" reg="lungshengensis">lungshengensis</tp:taxon-name-part></tp:taxon-name></italic> by tympanum diameter larger than width at the widest part of the disc of finger III (vs. tympanum diameter approximately equal to width at the widest part of the disc of finger III); from <italic><tp:taxon-name><tp:taxon-name-part taxon-name-part-type="genus" reg="Odorrana">O.</tp:taxon-name-part> <tp:taxon-name-part taxon-name-part-type="species" reg="yizhangensis">yizhangensis</tp:taxon-name-part></tp:taxon-name></italic> by the body size of females with minimum <abbrev xmlns:xlink="http://www.w3.org/1999/xlink" xlink:title="snout-vent length (distance from tip of snout to posterior margin of vent)" id="ABBRID0EZ6BG" xlink:type="simple">SVL</abbrev> 83.3 mm (vs. <abbrev xmlns:xlink="http://www.w3.org/1999/xlink" xlink:title="snout-vent length (distance from tip of snout to posterior margin of vent)" id="ABBRID0E46BG" xlink:type="simple">SVL</abbrev> 58.2–71.5 mm of females in the latter), the relative finger lengths I ≤ II &lt; IV &lt; III (vs. relative finger lengths I &lt; II &lt; IV &lt; III) and tibiotarsal articulation beyond the tip of the snout (vs. only reaching the tip of the snout).</p><p>Within the <italic><tp:taxon-name><tp:taxon-name-part taxon-name-part-type="genus" reg="Odorrana">Odorrana</tp:taxon-name-part> <tp:taxon-name-part taxon-name-part-type="species" reg="schmackeri">schmackeri</tp:taxon-name-part></tp:taxon-name></italic> species complex (<italic><tp:taxon-name><tp:taxon-name-part taxon-name-part-type="genus" reg="Odorrana">O.</tp:taxon-name-part> <tp:taxon-name-part taxon-name-part-type="species" reg="hejiangensis">hejiangensis</tp:taxon-name-part></tp:taxon-name></italic>, <italic><tp:taxon-name><tp:taxon-name-part taxon-name-part-type="genus" reg="Odorrana">O.</tp:taxon-name-part> <tp:taxon-name-part taxon-name-part-type="species" reg="huanggangensis">huanggangensis</tp:taxon-name-part></tp:taxon-name></italic>, <italic><tp:taxon-name><tp:taxon-name-part taxon-name-part-type="genus" reg="Odorrana">O.</tp:taxon-name-part> <tp:taxon-name-part taxon-name-part-type="species" reg="kweichowensis">kweichowensis</tp:taxon-name-part></tp:taxon-name></italic>, <italic><tp:taxon-name><tp:taxon-name-part taxon-name-part-type="genus" reg="Odorrana">O.</tp:taxon-name-part> <tp:taxon-name-part taxon-name-part-type="species" reg="schmackeri">schmackeri</tp:taxon-name-part></tp:taxon-name></italic> and <italic><tp:taxon-name><tp:taxon-name-part taxon-name-part-type="genus" reg="Odorrana">O.</tp:taxon-name-part> <tp:taxon-name-part taxon-name-part-type="species" reg="tianmuii">tianmuii</tp:taxon-name-part></tp:taxon-name></italic>) (Figure <xref ref-type="fig" rid="F9">5</xref>) and its relatives (<italic><tp:taxon-name><tp:taxon-name-part taxon-name-part-type="genus" reg="Odorrana">O.</tp:taxon-name-part> <tp:taxon-name-part taxon-name-part-type="species" reg="fengkaiensis">fengkaiensis</tp:taxon-name-part></tp:taxon-name></italic>, <italic><tp:taxon-name><tp:taxon-name-part taxon-name-part-type="genus" reg="Odorrana">O.</tp:taxon-name-part> <tp:taxon-name-part taxon-name-part-type="species" reg="hainanensis">hainanensis</tp:taxon-name-part></tp:taxon-name></italic> and <italic><tp:taxon-name><tp:taxon-name-part taxon-name-part-type="genus" reg="Odorrana">O.</tp:taxon-name-part> <tp:taxon-name-part taxon-name-part-type="species" reg="tiannanensis">tiannanensis</tp:taxon-name-part></tp:taxon-name></italic>), <italic><tp:taxon-name><tp:taxon-name-part taxon-name-part-type="genus" reg="Odorrana">Odorrana</tp:taxon-name-part> <tp:taxon-name-part taxon-name-part-type="species" reg="sangzhiensis">sangzhiensis</tp:taxon-name-part></tp:taxon-name></italic> sp. nov. differs from <italic><tp:taxon-name><tp:taxon-name-part taxon-name-part-type="genus" reg="Odorrana">O.</tp:taxon-name-part> <tp:taxon-name-part taxon-name-part-type="species" reg="hejiangensis">hejiangensis</tp:taxon-name-part></tp:taxon-name></italic> by the body size of males with maximum <abbrev xmlns:xlink="http://www.w3.org/1999/xlink" xlink:title="snout-vent length (distance from tip of snout to posterior margin of vent)" id="ABBRID0EBEAI" xlink:type="simple">SVL</abbrev> 45.1 mm (vs. <abbrev xmlns:xlink="http://www.w3.org/1999/xlink" xlink:title="snout-vent length (distance from tip of snout to posterior margin of vent)" id="ABBRID0EFEAI" xlink:type="simple">SVL</abbrev> 50.7–57.8 mm of males in the latter), the larger size dimorphism index (<abbrev xmlns:xlink="http://www.w3.org/1999/xlink" xlink:title="size dimorphism index" id="ABBRID0EJEAI" xlink:type="simple">SDI</abbrev> = 1.03 vs. <abbrev xmlns:xlink="http://www.w3.org/1999/xlink" xlink:title="size dimorphism index" id="ABBRID0ENEAI" xlink:type="simple">SDI</abbrev> = 0.49), the head longer than wider (vs. head longer or almost equally wide), two metacarpal tubercles (vs. three metacarpal tubercles), discs of all digits with circum-marginal grooves (vs. without circum-marginal grooves on finger I in the latter), tibiotarsal articulation beyond the tip of the snout (vs. reaching to the level between eye to nostril) and the relative finger lengths I ≤ II &lt; IV &lt; III (vs. relative finger lengths II &lt; I &lt; IV &lt; III) (Table <xref ref-type="table" rid="T2">2</xref>); from <italic><tp:taxon-name><tp:taxon-name-part taxon-name-part-type="genus" reg="Odorrana">O.</tp:taxon-name-part> <tp:taxon-name-part taxon-name-part-type="species" reg="huanggangensis">huanggangensis</tp:taxon-name-part></tp:taxon-name></italic> by the head longer than wide (vs. head longer to almost equally wide), two metacarpal tubercles (vs. three metacarpal tubercles), tibiotarsal articulation beyond the tip of the snout (vs. just reaching the nostril) and the relative toe lengths I &lt; II &lt; III &lt; V &lt; IV (vs. relative toe lengths I &lt; II &lt; III ≤ V &lt; IV) (Table <xref ref-type="table" rid="T2">2</xref>); from <italic><tp:taxon-name><tp:taxon-name-part taxon-name-part-type="genus" reg="Odorrana">O.</tp:taxon-name-part> <tp:taxon-name-part taxon-name-part-type="species" reg="kweichowensis">kweichowensis</tp:taxon-name-part></tp:taxon-name></italic> by the body size of females with minimum <abbrev xmlns:xlink="http://www.w3.org/1999/xlink" xlink:title="snout-vent length (distance from tip of snout to posterior margin of vent)" id="ABBRID0EPFAI" xlink:type="simple">SVL</abbrev> 83.3 mm (vs. <abbrev xmlns:xlink="http://www.w3.org/1999/xlink" xlink:title="snout-vent length (distance from tip of snout to posterior margin of vent)" id="ABBRID0ETFAI" xlink:type="simple">SVL</abbrev> 67.9–78.7 mm of females in the latter), tibiotarsal articulation beyond the tip of the snout (vs. reaching the level between the anterior corner of the eye and the nostril) and the relative finger lengths I ≤ II &lt; IV &lt; III (vs. relative finger lengths II &lt; I &lt; IV &lt; III) (Tables <xref ref-type="table" rid="T2">2</xref>, <xref ref-type="table" rid="T3">3</xref>); from <italic><tp:taxon-name><tp:taxon-name-part taxon-name-part-type="genus" reg="Odorrana">O.</tp:taxon-name-part> <tp:taxon-name-part taxon-name-part-type="species" reg="schmackeri">schmackeri</tp:taxon-name-part></tp:taxon-name></italic> by temporal fold non-prominent (vs. temporal fold prominent), the head longer than wide (vs. head longer almost equally wide), two metacarpal tubercles (vs. outer metacarpal tubercle being indistinct), tibiotarsal articulation beyond the tip of the snout (vs. reaching to the level between eye to nostril), the relative finger lengths I ≤ II &lt; IV &lt; III (vs. relative finger lengths II &lt; I ≈ IV &lt; III) and the relative toe lengths I &lt; II &lt; III &lt; V &lt; IV (vs. relative toe lengths I &lt; II &lt; III ≈ V &lt; IV) (Table <xref ref-type="table" rid="T2">2</xref>); from <italic><tp:taxon-name><tp:taxon-name-part taxon-name-part-type="genus" reg="Odorrana">O.</tp:taxon-name-part> <tp:taxon-name-part taxon-name-part-type="species" reg="tianmuii">tianmuii</tp:taxon-name-part></tp:taxon-name></italic> by two metacarpal tubercles (vs. three metacarpal tubercles), tibiotarsal articulation beyond the tip of the snout (vs. reaching to the level between eye to nostril) and the relative toe lengths I &lt; II &lt; III &lt; V &lt; IV (vs. relative toe lengths I &lt; II &lt; III ≤ V &lt; IV) (Table <xref ref-type="table" rid="T2">2</xref>); from <italic><tp:taxon-name><tp:taxon-name-part taxon-name-part-type="genus" reg="Odorrana">O.</tp:taxon-name-part> <tp:taxon-name-part taxon-name-part-type="species" reg="fengkaiensis">fengkaiensis</tp:taxon-name-part></tp:taxon-name></italic> by two metacarpal tubercles (vs. three metacarpal tubercles) and the relative finger lengths I ≤ II &lt; IV &lt; III (vs. relative finger lengths II &lt; I &lt; IV &lt; III) (Table <xref ref-type="table" rid="T2">2</xref>); from <italic><tp:taxon-name><tp:taxon-name-part taxon-name-part-type="genus" reg="Odorrana">O.</tp:taxon-name-part> <tp:taxon-name-part taxon-name-part-type="species" reg="hainanensis">hainanensis</tp:taxon-name-part></tp:taxon-name></italic> by two metacarpal tubercles (vs. three metacarpal tubercles), paired external vocal sacs located at corners of the throat (vs. paired internal vocal sacs in males), tibiotarsal articulation beyond the tip of the snout (vs. reaching the anterior corner of the eye or the tip of snout) and the relative finger lengths I ≤ II &lt; IV &lt; III (vs. relative finger lengths II &lt; IV ≈ I &lt; III) (Table <xref ref-type="table" rid="T2">2</xref>); from <italic><tp:taxon-name><tp:taxon-name-part taxon-name-part-type="genus" reg="Odorrana">O.</tp:taxon-name-part> <tp:taxon-name-part taxon-name-part-type="species" reg="tiannanensis">tiannanensis</tp:taxon-name-part></tp:taxon-name></italic> by the body size of males with maximum <abbrev xmlns:xlink="http://www.w3.org/1999/xlink" xlink:title="snout-vent length (distance from tip of snout to posterior margin of vent)" id="ABBRID0EGIAI" xlink:type="simple">SVL</abbrev> 45.1 mm (vs. <abbrev xmlns:xlink="http://www.w3.org/1999/xlink" xlink:title="snout-vent length (distance from tip of snout to posterior margin of vent)" id="ABBRID0EKIAI" xlink:type="simple">SVL</abbrev> 52.5–53.5 mm of males in the latter), tibiotarsal articulation beyond the tip of the snout (vs. far beyond the snout) and the relative finger lengths I ≤ II &lt; IV &lt; III (vs. relative finger lengths II &lt; I &lt; IV &lt; III) (Tables <xref ref-type="table" rid="T2">2</xref>, <xref ref-type="table" rid="T3">3</xref>).</p><fig id="F9" position="float" orientation="portrait"><object-id xmlns:xlink="http://www.w3.org/1999/xlink" content-type="doi" xlink:type="simple">10.3897/zookeys.1024.56399.figure5</object-id><object-id xmlns:xlink="http://www.w3.org/1999/xlink" content-type="arpha" xlink:type="simple">995716E8-41D8-5237-BAA6-0FABC7772561</object-id><label>Figure 5.</label><caption><p>Comparisons of morphological characteristics with congeners <bold>A</bold><italic><tp:taxon-name><tp:taxon-name-part taxon-name-part-type="genus" reg="Odorrana">Odorrana</tp:taxon-name-part> <tp:taxon-name-part taxon-name-part-type="species" reg="sangzhiensis">sangzhiensis</tp:taxon-name-part></tp:taxon-name></italic> sp. nov. (male, photo by Bing Zhang in the type locality) <bold>B</bold><italic><tp:taxon-name><tp:taxon-name-part taxon-name-part-type="genus" reg="Odorrana">Odorrana</tp:taxon-name-part> <tp:taxon-name-part taxon-name-part-type="species" reg="sangzhiensis">sangzhiensis</tp:taxon-name-part></tp:taxon-name></italic> sp. nov. (female, photo by Bing Zhang in the type locality) <bold>C</bold><italic><tp:taxon-name><tp:taxon-name-part taxon-name-part-type="genus" reg="Odorrana">Odorrana</tp:taxon-name-part> <tp:taxon-name-part taxon-name-part-type="species" reg="hejiangensis">hejiangensis</tp:taxon-name-part></tp:taxon-name></italic> (male, photo by Shize Li in Chishui City, Guizhou Province, China) <bold>D</bold><italic><tp:taxon-name><tp:taxon-name-part taxon-name-part-type="genus" reg="Odorrana">Odorrana</tp:taxon-name-part> <tp:taxon-name-part taxon-name-part-type="species" reg="hejiangensis">hejiangensis</tp:taxon-name-part></tp:taxon-name></italic> (female, photo by Bo Cai in the type locality) <bold>E</bold><italic><tp:taxon-name><tp:taxon-name-part taxon-name-part-type="genus" reg="Odorrana">Odorrana</tp:taxon-name-part> <tp:taxon-name-part taxon-name-part-type="species" reg="huanggangensis">huanggangensis</tp:taxon-name-part></tp:taxon-name></italic> (male, photo by Shengchao Shi in the type locality) <bold>F</bold><italic><tp:taxon-name><tp:taxon-name-part taxon-name-part-type="genus" reg="Odorrana">Odorrana</tp:taxon-name-part> <tp:taxon-name-part taxon-name-part-type="species" reg="huanggangensis">huanggangensis</tp:taxon-name-part></tp:taxon-name></italic> (female, photo by Shengchao Shi in the type locality) <bold>G</bold><italic><tp:taxon-name><tp:taxon-name-part taxon-name-part-type="genus" reg="Odorrana">Odorrana</tp:taxon-name-part> <tp:taxon-name-part taxon-name-part-type="species" reg="kweichowensis">kweichowensis</tp:taxon-name-part></tp:taxon-name></italic> (male, photo by Shize Li in the type locality) <bold>H</bold><italic><tp:taxon-name><tp:taxon-name-part taxon-name-part-type="genus" reg="Odorrana">Odorrana</tp:taxon-name-part> <tp:taxon-name-part taxon-name-part-type="species" reg="kweichowensis">kweichowensis</tp:taxon-name-part></tp:taxon-name></italic> (female, photo by Shize Li in the type locality) <bold>I</bold><italic><tp:taxon-name><tp:taxon-name-part taxon-name-part-type="genus" reg="Odorrana">Odorrana</tp:taxon-name-part> <tp:taxon-name-part taxon-name-part-type="species" reg="schmackeri">schmackeri</tp:taxon-name-part></tp:taxon-name></italic> (male, photo by Liang Qiao in Wushan County, Chongqing City, China) <bold>J</bold><italic><tp:taxon-name><tp:taxon-name-part taxon-name-part-type="genus" reg="Odorrana">Odorrana</tp:taxon-name-part> <tp:taxon-name-part taxon-name-part-type="species" reg="schmackeri">schmackeri</tp:taxon-name-part></tp:taxon-name></italic> (female, photo by Liang Qiao in Wushan County, Chongqing City, China) <bold>K</bold><italic><tp:taxon-name><tp:taxon-name-part taxon-name-part-type="genus" reg="Odorrana">Odorrana</tp:taxon-name-part> <tp:taxon-name-part taxon-name-part-type="species" reg="tianmuii">tianmuii</tp:taxon-name-part></tp:taxon-name></italic> (male, photo by Yufan Wang in the type locality) <bold>L</bold><italic><tp:taxon-name><tp:taxon-name-part taxon-name-part-type="genus" reg="Odorrana">Odorrana</tp:taxon-name-part> <tp:taxon-name-part taxon-name-part-type="species" reg="tianmuii">tianmuii</tp:taxon-name-part></tp:taxon-name></italic> (female, photo by Yufan Wang in the type locality).</p></caption><graphic xmlns:xlink="http://www.w3.org/1999/xlink" xlink:href="zookeys-1024-091-g005.jpg" position="float" orientation="portrait" xlink:type="simple" id="oo_520386.jpg"><uri content-type="original_file" xlink:type="simple">https://binary.pensoft.net/fig/520386</uri></graphic></fig><table-wrap id="T2" position="float" orientation="portrait"><label>Table 2.</label><caption><p>Diagnostic characters separating the new species described in this study and its relatives.</p></caption><table id="TID0ECHBI" rules="all"><tbody><tr><th rowspan="2" colspan="1">Species</th><th rowspan="1" colspan="2">
                      <abbrev xmlns:xlink="http://www.w3.org/1999/xlink" xlink:title="snout-vent length (distance from tip of snout to posterior margin of vent)" id="ABBRID0ETOAI" xlink:type="simple">SVL</abbrev>
                    </th><th rowspan="2" colspan="1">Head length<sup>1</sup></th><th rowspan="2" colspan="1">Metacarpal tubercles<sup>2</sup></th><th rowspan="2" colspan="1">Circum-marginal grooves<sup>3</sup></th><th rowspan="2" colspan="1">Vocal sacs<sup>4</sup></th><th rowspan="2" colspan="1">Tibiotarsal articulation<sup>5</sup></th><th rowspan="2" colspan="1">Relative finger lengths<sup>6</sup></th><th rowspan="2" colspan="1">Relative toe lengths<sup>7</sup></th></tr><tr><th rowspan="1" colspan="1">males (n)</th><th rowspan="1" colspan="1">females (n)</th></tr><tr><td rowspan="1" colspan="1"><italic><tp:taxon-name><tp:taxon-name-part taxon-name-part-type="genus" reg="Odorrana">Odorrana</tp:taxon-name-part> <tp:taxon-name-part taxon-name-part-type="species" reg="sangzhiensis">sangzhiensis</tp:taxon-name-part></tp:taxon-name></italic> sp. nov.</td><td rowspan="1" colspan="1">42.1–45.1 (2)</td><td rowspan="1" colspan="1">83.3–92.7 (3)</td><td rowspan="1" colspan="1">++</td><td rowspan="1" colspan="1">+</td><td rowspan="1" colspan="1">+</td><td rowspan="1" colspan="1">+</td><td rowspan="1" colspan="1">a</td><td rowspan="1" colspan="1">a</td><td rowspan="1" colspan="1">a</td></tr><tr><td rowspan="1" colspan="1">
                      <italic><tp:taxon-name><tp:taxon-name-part taxon-name-part-type="genus" reg="Odorrana">Odorrana</tp:taxon-name-part> <tp:taxon-name-part taxon-name-part-type="species" reg="hejiangensis">hejiangensis</tp:taxon-name-part></tp:taxon-name></italic>
                    </td><td rowspan="1" colspan="1">50.7–57.8 (8)</td><td rowspan="1" colspan="1">73.3–84.9 (5)</td><td rowspan="1" colspan="1">+</td><td rowspan="1" colspan="1">++</td><td rowspan="1" colspan="1">–</td><td rowspan="1" colspan="1">+</td><td rowspan="1" colspan="1">b</td><td rowspan="1" colspan="1">b</td><td rowspan="1" colspan="1">a</td></tr><tr><td rowspan="1" colspan="1">
                      <italic><tp:taxon-name><tp:taxon-name-part taxon-name-part-type="genus" reg="Odorrana">Odorrana</tp:taxon-name-part> <tp:taxon-name-part taxon-name-part-type="species" reg="huanggangensis">huanggangensis</tp:taxon-name-part></tp:taxon-name></italic>
                    </td><td rowspan="1" colspan="1">38.0–46.7 (7)</td><td rowspan="1" colspan="1">76.9–88.6 (6)</td><td rowspan="1" colspan="1">–</td><td rowspan="1" colspan="1">++</td><td rowspan="1" colspan="1">+</td><td rowspan="1" colspan="1">+</td><td rowspan="1" colspan="1">c</td><td rowspan="1" colspan="1">a</td><td rowspan="1" colspan="1">b</td></tr><tr><td rowspan="1" colspan="1">
                      <italic><tp:taxon-name><tp:taxon-name-part taxon-name-part-type="genus" reg="Odorrana">Odorrana</tp:taxon-name-part> <tp:taxon-name-part taxon-name-part-type="species" reg="kweichowensis">kweichowensis</tp:taxon-name-part></tp:taxon-name></italic>
                    </td><td rowspan="1" colspan="1">36.2–43.3 (7)</td><td rowspan="1" colspan="1">67.9–78.7 (6)</td><td rowspan="1" colspan="1">++</td><td rowspan="1" colspan="1">+</td><td rowspan="1" colspan="1">+</td><td rowspan="1" colspan="1">+</td><td rowspan="1" colspan="1">b</td><td rowspan="1" colspan="1">b</td><td rowspan="1" colspan="1">a</td></tr><tr><td rowspan="1" colspan="1">
                      <italic><tp:taxon-name><tp:taxon-name-part taxon-name-part-type="genus" reg="Odorrana">Odorrana</tp:taxon-name-part> <tp:taxon-name-part taxon-name-part-type="species" reg="schmackeri">schmackeri</tp:taxon-name-part></tp:taxon-name></italic>
                    </td><td rowspan="1" colspan="1">37.9–43.4 (7)</td><td rowspan="1" colspan="1">72.1–80.4 (4)</td><td rowspan="1" colspan="1">–</td><td rowspan="1" colspan="1">–</td><td rowspan="1" colspan="1">+</td><td rowspan="1" colspan="1">+</td><td rowspan="1" colspan="1">b</td><td rowspan="1" colspan="1">c</td><td rowspan="1" colspan="1">c</td></tr><tr><td rowspan="1" colspan="1">
                      <italic><tp:taxon-name><tp:taxon-name-part taxon-name-part-type="genus" reg="Odorrana">Odorrana</tp:taxon-name-part> <tp:taxon-name-part taxon-name-part-type="species" reg="tianmuii">tianmuii</tp:taxon-name-part></tp:taxon-name></italic>
                    </td><td rowspan="1" colspan="1">39.4–45.9 (23)</td><td rowspan="1" colspan="1">68.1–81.9 (8)</td><td rowspan="1" colspan="1">++</td><td rowspan="1" colspan="1">++</td><td rowspan="1" colspan="1">+</td><td rowspan="1" colspan="1">+</td><td rowspan="1" colspan="1">b</td><td rowspan="1" colspan="1">a</td><td rowspan="1" colspan="1">b</td></tr><tr><td rowspan="1" colspan="1">
                      <italic><tp:taxon-name><tp:taxon-name-part taxon-name-part-type="genus" reg="Odorrana">Odorrana</tp:taxon-name-part> <tp:taxon-name-part taxon-name-part-type="species" reg="fengkaiensis">fengkaiensis</tp:taxon-name-part></tp:taxon-name></italic>
                    </td><td rowspan="1" colspan="1">37.4–51.8 (11)</td><td rowspan="1" colspan="1">77.3–111.9 (31)</td><td rowspan="1" colspan="1">++</td><td rowspan="1" colspan="1">++</td><td rowspan="1" colspan="1">+</td><td rowspan="1" colspan="1">/</td><td rowspan="1" colspan="1">a</td><td rowspan="1" colspan="1">b</td><td rowspan="1" colspan="1">a</td></tr><tr><td rowspan="1" colspan="1">
                      <italic><tp:taxon-name><tp:taxon-name-part taxon-name-part-type="genus" reg="Odorrana">Odorrana</tp:taxon-name-part> <tp:taxon-name-part taxon-name-part-type="species" reg="hainanensis">hainanensis</tp:taxon-name-part></tp:taxon-name></italic>
                    </td><td rowspan="1" colspan="1">49.1–61.9 (5)</td><td rowspan="1" colspan="1">75.4–122.5 (8)</td><td rowspan="1" colspan="1">++</td><td rowspan="1" colspan="1">++</td><td rowspan="1" colspan="1">+</td><td rowspan="1" colspan="1">–</td><td rowspan="1" colspan="1">d</td><td rowspan="1" colspan="1">d</td><td rowspan="1" colspan="1">a</td></tr><tr><td rowspan="1" colspan="1">
                      <italic><tp:taxon-name><tp:taxon-name-part taxon-name-part-type="genus" reg="Odorrana">Odorrana</tp:taxon-name-part> <tp:taxon-name-part taxon-name-part-type="species" reg="tiannanensis">tiannanensis</tp:taxon-name-part></tp:taxon-name></italic>
                    </td><td rowspan="1" colspan="1">52.5–53.5 (2)</td><td rowspan="1" colspan="1">90.5–107.6 (4)</td><td rowspan="1" colspan="1">++</td><td rowspan="1" colspan="1">/</td><td rowspan="1" colspan="1">+</td><td rowspan="1" colspan="1">+</td><td rowspan="1" colspan="1">e</td><td rowspan="1" colspan="1">b</td><td rowspan="1" colspan="1">/</td></tr></tbody></table><table-wrap-foot><fn><p><sup>1</sup> head longer than wider (++), head longer or almost equal wide (+), head longer almost equal wide (–); <sup>2</sup> three metacarpal tubercles (++), two metacarpal tubercles (+), outer metacarpal tubercle being indistinct (–); <sup>3</sup> present (+), without circum-marginal grooves on finger I (–), outer metacarpal tubercle being indistinct (–); <sup>4</sup> paired external vocal sacs (+), paired internal vocal sacs (–) in males; <sup>5</sup> beyond the tip of the snout (a), reaching to the level between eye to nostril (b), reaching the nostril (c), reaching the anterior corner of the eye or the tip of snout (d), far beyond the snout (e); <sup>6</sup> I ≤ II &lt; IV &lt; III (a), II &lt; I &lt; IV &lt; III (b), II &lt; I ≈ IV &lt; III (c), and II &lt; IV ≈ I &lt; III (d); <sup>7</sup> I &lt; II &lt; III &lt; V &lt; IV (a), I &lt; II &lt; III ≤ V &lt; IV (b), and I &lt; II &lt; III ≈ V &lt; IV (c).</p></fn></table-wrap-foot></table-wrap><table-wrap id="T3" position="float" orientation="portrait"><label>Table 3.</label><caption><p>Morphometric comparisons between <italic><tp:taxon-name><tp:taxon-name-part taxon-name-part-type="genus" reg="Odorrana">Odorrana</tp:taxon-name-part> <tp:taxon-name-part taxon-name-part-type="species" reg="sangzhiensis">sangzhiensis</tp:taxon-name-part></tp:taxon-name></italic> sp. nov. and its relatives (Males). See abbreviations for characters in the Materials and methods section.</p></caption><table id="TID0EAYBI" rules="all"><tbody><tr><th rowspan="2" colspan="1">Characters</th><th rowspan="1" colspan="1"><italic><tp:taxon-name><tp:taxon-name-part taxon-name-part-type="genus" reg="Odorrana">Odorrana</tp:taxon-name-part> <tp:taxon-name-part taxon-name-part-type="species" reg="sangzhiensis">sangzhiensis</tp:taxon-name-part></tp:taxon-name></italic> sp. nov.</th><th rowspan="1" colspan="1">
                      <italic><tp:taxon-name><tp:taxon-name-part taxon-name-part-type="genus" reg="Odorrana">Odorrana</tp:taxon-name-part> <tp:taxon-name-part taxon-name-part-type="species" reg="hejiangensis">hejiangensis</tp:taxon-name-part></tp:taxon-name></italic>
                    </th><th rowspan="1" colspan="1">
                      <italic><tp:taxon-name><tp:taxon-name-part taxon-name-part-type="genus" reg="Odorrana">Odorrana</tp:taxon-name-part> <tp:taxon-name-part taxon-name-part-type="species" reg="huanggangensis">huanggangensis</tp:taxon-name-part></tp:taxon-name></italic>
                    </th><th rowspan="1" colspan="1">
                      <italic><tp:taxon-name><tp:taxon-name-part taxon-name-part-type="genus" reg="Odorrana">Odorrana</tp:taxon-name-part> <tp:taxon-name-part taxon-name-part-type="species" reg="kweichowensis">kweichowensis</tp:taxon-name-part></tp:taxon-name></italic>
                    </th><th rowspan="1" colspan="1">
                      <italic><tp:taxon-name><tp:taxon-name-part taxon-name-part-type="genus" reg="Odorrana">Odorrana</tp:taxon-name-part> <tp:taxon-name-part taxon-name-part-type="species" reg="schmackeri">schmackeri</tp:taxon-name-part></tp:taxon-name></italic>
                    </th></tr><tr><th rowspan="1" colspan="1">Males (n = 2)</th><th rowspan="1" colspan="1">Males (n = 8)</th><th rowspan="1" colspan="1">Males (n = 7)</th><th rowspan="1" colspan="1">Males (n = 7)</th><th rowspan="1" colspan="1">Males (n = 7)</th></tr><tr><td rowspan="1" colspan="1">
                      <abbrev xmlns:xlink="http://www.w3.org/1999/xlink" xlink:title="snout-vent length (distance from tip of snout to posterior margin of vent)" id="ABBRID0ERABI" xlink:type="simple">SVL</abbrev>
                    </td><td rowspan="1" colspan="1">42.1–45.1</td><td rowspan="1" colspan="1">50.7–57.8 (54.3 ± 2.4)</td><td rowspan="1" colspan="1">38.0–46.7 (42.2 ± 2.8)</td><td rowspan="1" colspan="1">36.2–43.3 (40.9 ± 2.6)</td><td rowspan="1" colspan="1">37.9–43.4 (41.6 ± 2.0)</td></tr><tr><td rowspan="1" colspan="1">
                      <abbrev xmlns:xlink="http://www.w3.org/1999/xlink" xlink:title="head length (distance from the tip of the snout to the articulation of jaw)" id="ABBRID0EJBBI" xlink:type="simple">HDL</abbrev>
                    </td><td rowspan="1" colspan="1">15.2–16.5</td><td rowspan="1" colspan="1">19.2–21.3 (20.3 ± 0.8)</td><td rowspan="1" colspan="1">14.2–18.0 (16.0 ± 1.2)</td><td rowspan="1" colspan="1">14.1–17.3 (15.9 ± 1.3)</td><td rowspan="1" colspan="1">15.4–18.0 (17.2 ± 0.9)</td></tr><tr><td rowspan="1" colspan="1">
                      <abbrev xmlns:xlink="http://www.w3.org/1999/xlink" xlink:title="maximum head width (greatest width between the left and right articulations of jaw)" id="ABBRID0EBCBI" xlink:type="simple">HDW</abbrev>
                    </td><td rowspan="1" colspan="1">12.1–12.6</td><td rowspan="1" colspan="1">17.9–21.3 (19.1 ± 1.1)</td><td rowspan="1" colspan="1">12.7–16.0 (14.9 ± 1.1)</td><td rowspan="1" colspan="1">12.5–15.7 (14.4 ± 1.1)</td><td rowspan="1" colspan="1">13.9–15.8 (15.0 ± 0.7)</td></tr><tr><td rowspan="1" colspan="1">
                      <abbrev xmlns:xlink="http://www.w3.org/1999/xlink" xlink:title="snout length (distance from the tip of the snout to the anterior corner of the eye)" id="ABBRID0EZCBI" xlink:type="simple">SL</abbrev>
                    </td><td rowspan="1" colspan="1">5.8–6.5</td><td rowspan="1" colspan="1">8.4–10.1 (9.0 ± 0.6)</td><td rowspan="1" colspan="1">5.9–7.4 (6.7 ± 0.6)</td><td rowspan="1" colspan="1">5.5–7.0 (6.5 ± 0.5)</td><td rowspan="1" colspan="1">6.1–7.3 (6.9 ± 0.4)</td></tr><tr><td rowspan="1" colspan="1">
                      <abbrev xmlns:xlink="http://www.w3.org/1999/xlink" xlink:title="eye diameter (distance from the anterior corner to the posterior corner of the eye)" id="ABBRID0ERDBI" xlink:type="simple">ED</abbrev>
                    </td><td rowspan="1" colspan="1">5.2–5.6</td><td rowspan="1" colspan="1">6.0–7.3 (6.6 ± 0.4)</td><td rowspan="1" colspan="1">4.4–6.5 (5.7 ± 0.7)</td><td rowspan="1" colspan="1">4.8–5.9 (5.5 ± 0.5)</td><td rowspan="1" colspan="1">3.6–6.9 (5.8 ± 1.1)</td></tr><tr><td rowspan="1" colspan="1">
                      <abbrev xmlns:xlink="http://www.w3.org/1999/xlink" xlink:title="interorbital distance (minimum distance between the inner edges of the upper eyelids)" id="ABBRID0EJEBI" xlink:type="simple">IOD</abbrev>
                    </td><td rowspan="1" colspan="1">3.9–4.6</td><td rowspan="1" colspan="1">4.2–5.3 (4.6 ± 0.3)</td><td rowspan="1" colspan="1">3.0–3.9 (3.3 ± 0.4)</td><td rowspan="1" colspan="1">2.6–3.5 (3.1 ± 0.3)</td><td rowspan="1" colspan="1">3.2–4.1 (3.6 ± 0.3)</td></tr><tr><td rowspan="1" colspan="1">
                      <abbrev xmlns:xlink="http://www.w3.org/1999/xlink" xlink:title="internasal distance (minimum distance between the inner margins of the external nares)" id="ABBRID0EBFBI" xlink:type="simple">IND</abbrev>
                    </td><td rowspan="1" colspan="1">4.8–5.3</td><td rowspan="1" colspan="1">5.0–6.7 (5.7 ± 0.6)</td><td rowspan="1" colspan="1">4.1–5.3 (4.6 ± 0.4)</td><td rowspan="1" colspan="1">4.5–5.4 (4.9 ± 0.3)</td><td rowspan="1" colspan="1">4.5–5.1 (4.8 ± 0.2)</td></tr><tr><td rowspan="1" colspan="1">
                      <abbrev xmlns:xlink="http://www.w3.org/1999/xlink" xlink:title="nasal to eye distance (distance between the nasal margin and the anterior corner of the eye)" id="ABBRID0EZFBI" xlink:type="simple">NED</abbrev>
                    </td><td rowspan="1" colspan="1">3.4–3.5</td><td rowspan="1" colspan="1">4.2–6.0 (4.9 ± 0.6)</td><td rowspan="1" colspan="1">3.0–4.2 (3.6 ± 0.4)</td><td rowspan="1" colspan="1">3.1–4.0 (3.6 ± 0.4)</td><td rowspan="1" colspan="1">3.3–4.2 (3.8 ± 0.3)</td></tr><tr><td rowspan="1" colspan="1">
                      <abbrev xmlns:xlink="http://www.w3.org/1999/xlink" xlink:title="maximal tympanum diameter" id="ABBRID0ERGBI" xlink:type="simple">TYD</abbrev>
                    </td><td rowspan="1" colspan="1">3.3–3.4</td><td rowspan="1" colspan="1">4.3–5.5 (4.6 ± 0.4)</td><td rowspan="1" colspan="1">3.3–4.4 (4.0 ± 0.5)</td><td rowspan="1" colspan="1">2.9–4.2 (3.8 ± 0.4)</td><td rowspan="1" colspan="1">3.3–4.6 (4.1 ± 0.4)</td></tr><tr><td rowspan="1" colspan="1">
                      <abbrev xmlns:xlink="http://www.w3.org/1999/xlink" xlink:title="length of lower arm and hand (distance from the elbow to the distal end of finger III)" id="ABBRID0EJHBI" xlink:type="simple">LAL</abbrev>
                    </td><td rowspan="1" colspan="1">21.1–22.8</td><td rowspan="1" colspan="1">24.8–26.8 (26.0 ± 0.7)</td><td rowspan="1" colspan="1">18.5–21.9 (20.3 ± 1.4)</td><td rowspan="1" colspan="1">20.2–24.3 (21.4 ± 1.4)</td><td rowspan="1" colspan="1">19.6–22.2 (20.4 ± 0.9)</td></tr><tr><td rowspan="1" colspan="1">
                      <abbrev xmlns:xlink="http://www.w3.org/1999/xlink" xlink:title="lower arm width (maximum width of the lower arm)" id="ABBRID0EBIBI" xlink:type="simple">LW</abbrev>
                    </td><td rowspan="1" colspan="1">4.5–4.7</td><td rowspan="1" colspan="1">5.0–6.3 (5.6 ± 0.5)</td><td rowspan="1" colspan="1">3.1–5.0 (4.2 ± 0.8)</td><td rowspan="1" colspan="1">3.7–4.4 (4.0 ± 0.2)</td><td rowspan="1" colspan="1">3.8–5.0 (4.3 ± 0.4)</td></tr><tr><td rowspan="1" colspan="1">
                      <abbrev xmlns:xlink="http://www.w3.org/1999/xlink" xlink:title="thigh length (the distance from the vent to the knee)" id="ABBRID0EZIBI" xlink:type="simple">THL</abbrev>
                    </td><td rowspan="1" colspan="1">21.6–25.9</td><td rowspan="1" colspan="1">25.6–30.1 (27.8 ± 1.6)</td><td rowspan="1" colspan="1">19.6–24.0 (22.2 ± 1.4)</td><td rowspan="1" colspan="1">19.6–25.2 (23.0 ± 2.2)</td><td rowspan="1" colspan="1">20.8–24.6 (22.4 ± 1.1)</td></tr><tr><td rowspan="1" colspan="1">
                      <abbrev xmlns:xlink="http://www.w3.org/1999/xlink" xlink:title="tibia length (the distance from the knee to the tarsus)" id="ABBRID0ERJBI" xlink:type="simple">TL</abbrev>
                    </td><td rowspan="1" colspan="1">22.8–23.6</td><td rowspan="1" colspan="1">30.4–33.9 (31.8 ± 1.0)</td><td rowspan="1" colspan="1">22.6–27.0 (24.7 ± 1.6)</td><td rowspan="1" colspan="1">22.7–28.8 (25.2 ± 2.0)</td><td rowspan="1" colspan="1">23.4–25.0 (24.4 ± 0.6)</td></tr><tr><td rowspan="1" colspan="1">
                      <abbrev xmlns:xlink="http://www.w3.org/1999/xlink" xlink:title="maximal tibia width" id="ABBRID0EJKBI" xlink:type="simple">TW</abbrev>
                    </td><td rowspan="1" colspan="1">5.0–5.6</td><td rowspan="1" colspan="1">6.4–7.4 (6.8 ± 0.4)</td><td rowspan="1" colspan="1">4.7–5.9 (5.3 ± 0.4)</td><td rowspan="1" colspan="1">4.4–5.6 (5.1 ± 0.5)</td><td rowspan="1" colspan="1">5.0–6.0 (5.6 ± 0.3)</td></tr><tr><td rowspan="1" colspan="1">
                      <abbrev xmlns:xlink="http://www.w3.org/1999/xlink" xlink:title="length of foot and tarsus (distance from the tibiotarsal articulation to the distal end of toe IV)" id="ABBRID0EBLBI" xlink:type="simple">TFL</abbrev>
                    </td><td rowspan="1" colspan="1">31.1–31.5</td><td rowspan="1" colspan="1">41.2–43.2 (42.5 ± 0.7)</td><td rowspan="1" colspan="1">29.3–35.9 (32.3 ± 2.3)</td><td rowspan="1" colspan="1">30.1–38.7 (34.7 ± 2.6)</td><td rowspan="1" colspan="1">30.6–36.4 (33.2 ± 1.8)</td></tr><tr><td rowspan="1" colspan="1">
                      <abbrev xmlns:xlink="http://www.w3.org/1999/xlink" xlink:title="foot length (distance from tarsus to the tip of toe IV)" id="ABBRID0EZLBI" xlink:type="simple">FL</abbrev>
                    </td><td rowspan="1" colspan="1">23.4–24.0</td><td rowspan="1" colspan="1">28.0–30.8 (29.3 ± 1.0)</td><td rowspan="1" colspan="1">20.4–25.9 (23.3 ± 2.0)</td><td rowspan="1" colspan="1">21.1–26.8 (24.1 ± 1.8)</td><td rowspan="1" colspan="1">22.7–24.6 (23.6 ± 0.6)</td></tr><tr><td rowspan="1" colspan="1">
                      <abbrev xmlns:xlink="http://www.w3.org/1999/xlink" xlink:title="width of finger disc (width at the widest part of the disc of finger III)" id="ABBRID0ERMBI" xlink:type="simple">FDW</abbrev>
                    </td><td rowspan="1" colspan="1">1.4–1.5</td><td rowspan="1" colspan="1">1.4–2.1 (1.7 ± 0.2)</td><td rowspan="1" colspan="1">1.2–2.1 (1.6 ± 0.3)</td><td rowspan="1" colspan="1">1.2–1.9 (1.5 ± 0.2)</td><td rowspan="1" colspan="1">1.4–2.0 (1.6 ± 0.2)</td></tr></tbody></table></table-wrap><p><italic><tp:taxon-name><tp:taxon-name-part taxon-name-part-type="genus" reg="Odorrana">Odorrana</tp:taxon-name-part> <tp:taxon-name-part taxon-name-part-type="species" reg="sangzhiensis">sangzhiensis</tp:taxon-name-part></tp:taxon-name></italic> sp. nov. differs from <italic><tp:taxon-name><tp:taxon-name-part taxon-name-part-type="genus" reg="Odorrana">O.</tp:taxon-name-part> <tp:taxon-name-part taxon-name-part-type="species" reg="hejiangensis">hejiangensis</tp:taxon-name-part></tp:taxon-name></italic> by having significantly lower ratios of <abbrev xmlns:xlink="http://www.w3.org/1999/xlink" xlink:title="head length (distance from the tip of the snout to the articulation of jaw)" id="ABBRID0E3NBI" xlink:type="simple">HDL</abbrev>, <abbrev xmlns:xlink="http://www.w3.org/1999/xlink" xlink:title="maximum head width (greatest width between the left and right articulations of jaw)" id="ABBRID0EAOBI" xlink:type="simple">HDW</abbrev>, <abbrev xmlns:xlink="http://www.w3.org/1999/xlink" xlink:title="snout length (distance from the tip of the snout to the anterior corner of the eye)" id="ABBRID0EEOBI" xlink:type="simple">SL</abbrev>, <abbrev xmlns:xlink="http://www.w3.org/1999/xlink" xlink:title="maximal tympanum diameter" id="ABBRID0EIOBI" xlink:type="simple">TYD</abbrev> and <abbrev xmlns:xlink="http://www.w3.org/1999/xlink" xlink:title="length of foot and tarsus (distance from the tibiotarsal articulation to the distal end of toe IV)" id="ABBRID0EMOBI" xlink:type="simple">TFL</abbrev> to <abbrev xmlns:xlink="http://www.w3.org/1999/xlink" xlink:title="snout-vent length (distance from tip of snout to posterior margin of vent)" id="ABBRID0EQOBI" xlink:type="simple">SVL</abbrev> in females (all <italic>p</italic>-values &lt; 0.05; Table <xref ref-type="table" rid="T4">4</xref>); from <italic><tp:taxon-name><tp:taxon-name-part taxon-name-part-type="genus" reg="Odorrana">O.</tp:taxon-name-part> <tp:taxon-name-part taxon-name-part-type="species" reg="huanggangensis">huanggangensis</tp:taxon-name-part></tp:taxon-name></italic> by having significantly lower ratios of <abbrev xmlns:xlink="http://www.w3.org/1999/xlink" xlink:title="head length (distance from the tip of the snout to the articulation of jaw)" id="ABBRID0EFPBI" xlink:type="simple">HDL</abbrev>, <abbrev xmlns:xlink="http://www.w3.org/1999/xlink" xlink:title="maximum head width (greatest width between the left and right articulations of jaw)" id="ABBRID0EJPBI" xlink:type="simple">HDW</abbrev>, <abbrev xmlns:xlink="http://www.w3.org/1999/xlink" xlink:title="snout length (distance from the tip of the snout to the anterior corner of the eye)" id="ABBRID0ENPBI" xlink:type="simple">SL</abbrev>, <abbrev xmlns:xlink="http://www.w3.org/1999/xlink" xlink:title="eye diameter (distance from the anterior corner to the posterior corner of the eye)" id="ABBRID0ERPBI" xlink:type="simple">ED</abbrev>, <abbrev xmlns:xlink="http://www.w3.org/1999/xlink" xlink:title="length of foot and tarsus (distance from the tibiotarsal articulation to the distal end of toe IV)" id="ABBRID0EVPBI" xlink:type="simple">TFL</abbrev> and <abbrev xmlns:xlink="http://www.w3.org/1999/xlink" xlink:title="width of finger disc (width at the widest part of the disc of finger III)" id="ABBRID0EZPBI" xlink:type="simple">FDW</abbrev> to <abbrev xmlns:xlink="http://www.w3.org/1999/xlink" xlink:title="snout-vent length (distance from tip of snout to posterior margin of vent)" id="ABBRID0E4PBI" xlink:type="simple">SVL</abbrev> in females (all <italic>p</italic>-values &lt; 0.05; Table <xref ref-type="table" rid="T4">4</xref>); from <italic><tp:taxon-name><tp:taxon-name-part taxon-name-part-type="genus" reg="Odorrana">O.</tp:taxon-name-part> <tp:taxon-name-part taxon-name-part-type="species" reg="kweichowensis">kweichowensis</tp:taxon-name-part></tp:taxon-name></italic> by having significantly lower ratios of <abbrev xmlns:xlink="http://www.w3.org/1999/xlink" xlink:title="head length (distance from the tip of the snout to the articulation of jaw)" id="ABBRID0ESQBI" xlink:type="simple">HDL</abbrev>, <abbrev xmlns:xlink="http://www.w3.org/1999/xlink" xlink:title="maximum head width (greatest width between the left and right articulations of jaw)" id="ABBRID0EWQBI" xlink:type="simple">HDW</abbrev>, <abbrev xmlns:xlink="http://www.w3.org/1999/xlink" xlink:title="snout length (distance from the tip of the snout to the anterior corner of the eye)" id="ABBRID0E1QBI" xlink:type="simple">SL</abbrev>, <abbrev xmlns:xlink="http://www.w3.org/1999/xlink" xlink:title="eye diameter (distance from the anterior corner to the posterior corner of the eye)" id="ABBRID0E5QBI" xlink:type="simple">ED</abbrev>, <abbrev xmlns:xlink="http://www.w3.org/1999/xlink" xlink:title="internasal distance (minimum distance between the inner margins of the external nares)" id="ABBRID0ECRBI" xlink:type="simple">IND</abbrev>, <abbrev xmlns:xlink="http://www.w3.org/1999/xlink" xlink:title="nasal to eye distance (distance between the nasal margin and the anterior corner of the eye)" id="ABBRID0EGRBI" xlink:type="simple">NED</abbrev>, <abbrev xmlns:xlink="http://www.w3.org/1999/xlink" xlink:title="maximal tympanum diameter" id="ABBRID0EKRBI" xlink:type="simple">TYD</abbrev>, <abbrev xmlns:xlink="http://www.w3.org/1999/xlink" xlink:title="length of lower arm and hand (distance from the elbow to the distal end of finger III)" id="ABBRID0EORBI" xlink:type="simple">LAL</abbrev>, <abbrev xmlns:xlink="http://www.w3.org/1999/xlink" xlink:title="tibia length (the distance from the knee to the tarsus)" id="ABBRID0ESRBI" xlink:type="simple">TL</abbrev>, <abbrev xmlns:xlink="http://www.w3.org/1999/xlink" xlink:title="length of foot and tarsus (distance from the tibiotarsal articulation to the distal end of toe IV)" id="ABBRID0EWRBI" xlink:type="simple">TFL</abbrev>, <abbrev xmlns:xlink="http://www.w3.org/1999/xlink" xlink:title="foot length (distance from tarsus to the tip of toe IV)" id="ABBRID0E1RBI" xlink:type="simple">FL</abbrev> and <abbrev xmlns:xlink="http://www.w3.org/1999/xlink" xlink:title="width of finger disc (width at the widest part of the disc of finger III)" id="ABBRID0E5RBI" xlink:type="simple">FDW</abbrev> to <abbrev xmlns:xlink="http://www.w3.org/1999/xlink" xlink:title="snout-vent length (distance from tip of snout to posterior margin of vent)" id="ABBRID0ECSBI" xlink:type="simple">SVL</abbrev> in females (all <italic>p</italic>-values &lt; 0.05; Table <xref ref-type="table" rid="T4">4</xref>); from <italic><tp:taxon-name><tp:taxon-name-part taxon-name-part-type="genus" reg="Odorrana">O.</tp:taxon-name-part> <tp:taxon-name-part taxon-name-part-type="species" reg="schmackeri">schmackeri</tp:taxon-name-part></tp:taxon-name></italic> by having significantly lower ratios of <abbrev xmlns:xlink="http://www.w3.org/1999/xlink" xlink:title="head length (distance from the tip of the snout to the articulation of jaw)" id="ABBRID0EXSBI" xlink:type="simple">HDL</abbrev>, <abbrev xmlns:xlink="http://www.w3.org/1999/xlink" xlink:title="maximum head width (greatest width between the left and right articulations of jaw)" id="ABBRID0E2SBI" xlink:type="simple">HDW</abbrev>, <abbrev xmlns:xlink="http://www.w3.org/1999/xlink" xlink:title="snout length (distance from the tip of the snout to the anterior corner of the eye)" id="ABBRID0E6SBI" xlink:type="simple">SL</abbrev>, <abbrev xmlns:xlink="http://www.w3.org/1999/xlink" xlink:title="maximal tympanum diameter" id="ABBRID0EDTBI" xlink:type="simple">TYD</abbrev> and <abbrev xmlns:xlink="http://www.w3.org/1999/xlink" xlink:title="length of foot and tarsus (distance from the tibiotarsal articulation to the distal end of toe IV)" id="ABBRID0EHTBI" xlink:type="simple">TFL</abbrev> to <abbrev xmlns:xlink="http://www.w3.org/1999/xlink" xlink:title="snout-vent length (distance from tip of snout to posterior margin of vent)" id="ABBRID0ELTBI" xlink:type="simple">SVL</abbrev> in females (all <italic>p</italic>-values &lt; 0.05; Table <xref ref-type="table" rid="T4">4</xref>). In females, on the two-dimensional plots of PC1 vs. PC2, the new taxon can be almost separated from <italic><tp:taxon-name><tp:taxon-name-part taxon-name-part-type="genus" reg="Odorrana">O.</tp:taxon-name-part> <tp:taxon-name-part taxon-name-part-type="species" reg="hejiangensis">hejiangensis</tp:taxon-name-part></tp:taxon-name></italic>, <italic><tp:taxon-name><tp:taxon-name-part taxon-name-part-type="genus" reg="Odorrana">O.</tp:taxon-name-part> <tp:taxon-name-part taxon-name-part-type="species" reg="huanggangensis">huanggangensis</tp:taxon-name-part></tp:taxon-name></italic>, <italic><tp:taxon-name><tp:taxon-name-part taxon-name-part-type="genus" reg="Odorrana">O.</tp:taxon-name-part> <tp:taxon-name-part taxon-name-part-type="species" reg="kweichowensis">kweichowensis</tp:taxon-name-part></tp:taxon-name></italic> and <italic><tp:taxon-name><tp:taxon-name-part taxon-name-part-type="genus" reg="Odorrana">O.</tp:taxon-name-part> <tp:taxon-name-part taxon-name-part-type="species" reg="schmackeri">schmackeri</tp:taxon-name-part></tp:taxon-name></italic> (Figure <xref ref-type="fig" rid="F7">6</xref>).</p><fig id="F7" position="float" orientation="portrait"><object-id xmlns:xlink="http://www.w3.org/1999/xlink" content-type="doi" xlink:type="simple">10.3897/zookeys.1024.56399.figure6</object-id><object-id xmlns:xlink="http://www.w3.org/1999/xlink" content-type="arpha" xlink:type="simple">C1268CDB-8D58-592D-AA15-3AF491D223AC</object-id><label>Figure 6.</label><caption><p>Plots of principal component analyses of <italic><tp:taxon-name><tp:taxon-name-part taxon-name-part-type="genus" reg="Odorrana">Odorrana</tp:taxon-name-part> <tp:taxon-name-part taxon-name-part-type="species" reg="sangzhiensis">sangzhiensis</tp:taxon-name-part></tp:taxon-name></italic> sp. nov., <italic><tp:taxon-name><tp:taxon-name-part taxon-name-part-type="genus" reg="Odorrana">O.</tp:taxon-name-part> <tp:taxon-name-part taxon-name-part-type="species" reg="hejiangensis">hejiangensis</tp:taxon-name-part></tp:taxon-name></italic>, <italic><tp:taxon-name><tp:taxon-name-part taxon-name-part-type="genus" reg="Odorrana">O.</tp:taxon-name-part> <tp:taxon-name-part taxon-name-part-type="species" reg="huanggangensis">huanggangensis</tp:taxon-name-part></tp:taxon-name></italic>, <italic><tp:taxon-name><tp:taxon-name-part taxon-name-part-type="genus" reg="Odorrana">O.</tp:taxon-name-part> <tp:taxon-name-part taxon-name-part-type="species" reg="kweichowensis">kweichowensis</tp:taxon-name-part></tp:taxon-name></italic> and <italic><tp:taxon-name><tp:taxon-name-part taxon-name-part-type="genus" reg="Odorrana">O.</tp:taxon-name-part> <tp:taxon-name-part taxon-name-part-type="species" reg="schmackeri">schmackeri</tp:taxon-name-part></tp:taxon-name></italic>. Different species were denoted as different colours and shapes.</p></caption><graphic xmlns:xlink="http://www.w3.org/1999/xlink" xlink:href="zookeys-1024-091-g006.jpg" position="float" orientation="portrait" xlink:type="simple" id="oo_520387.jpg"><uri content-type="original_file" xlink:type="simple">https://binary.pensoft.net/fig/520387</uri></graphic></fig><table-wrap id="T4" position="float" orientation="portrait"><label>Table 4.</label><caption><p>Morphometric comparisons between <italic><tp:taxon-name><tp:taxon-name-part taxon-name-part-type="genus" reg="Odorrana">Odorrana</tp:taxon-name-part> <tp:taxon-name-part taxon-name-part-type="species" reg="sangzhiensis">sangzhiensis</tp:taxon-name-part></tp:taxon-name></italic> sp. nov. and its relatives (Females). The results of independent samples t-test with <italic>p</italic>-values between the new species and each relative and one-way ANOVA with <italic>P</italic>-values amongst <italic><tp:taxon-name><tp:taxon-name-part taxon-name-part-type="genus" reg="Odorrana">Odorrana</tp:taxon-name-part> <tp:taxon-name-part taxon-name-part-type="species" reg="sangzhiensis">sangzhiensis</tp:taxon-name-part></tp:taxon-name></italic> sp. nov., <italic><tp:taxon-name><tp:taxon-name-part taxon-name-part-type="genus" reg="Odorrana">O.</tp:taxon-name-part> <tp:taxon-name-part taxon-name-part-type="species" reg="hejiangensis">hejiangensis</tp:taxon-name-part></tp:taxon-name></italic>, <italic><tp:taxon-name><tp:taxon-name-part taxon-name-part-type="genus" reg="Odorrana">O.</tp:taxon-name-part> <tp:taxon-name-part taxon-name-part-type="species" reg="huanggangensis">huanggangensis</tp:taxon-name-part></tp:taxon-name></italic>, <italic><tp:taxon-name><tp:taxon-name-part taxon-name-part-type="genus" reg="Odorrana">O.</tp:taxon-name-part> <tp:taxon-name-part taxon-name-part-type="species" reg="kweichowensis">kweichowensis</tp:taxon-name-part></tp:taxon-name></italic> and <italic><tp:taxon-name><tp:taxon-name-part taxon-name-part-type="genus" reg="Odorrana">O.</tp:taxon-name-part> <tp:taxon-name-part taxon-name-part-type="species" reg="schmackeri">schmackeri</tp:taxon-name-part></tp:taxon-name></italic>. The significant level is 0.05. See abbreviations for characters in the Materials and methods section.</p></caption><table id="TID0EDKCI" rules="all"><tbody><tr><th rowspan="2" colspan="1">Characters</th><th rowspan="1" colspan="1"><italic><tp:taxon-name><tp:taxon-name-part taxon-name-part-type="genus" reg="Odorrana">Odorrana</tp:taxon-name-part> <tp:taxon-name-part taxon-name-part-type="species" reg="sangzhiensis">sangzhiensis</tp:taxon-name-part></tp:taxon-name></italic> sp. nov.</th><th rowspan="1" colspan="2">
                      <italic><tp:taxon-name><tp:taxon-name-part taxon-name-part-type="genus" reg="Odorrana">Odorrana</tp:taxon-name-part> <tp:taxon-name-part taxon-name-part-type="species" reg="hejiangensis">hejiangensis</tp:taxon-name-part></tp:taxon-name></italic>
                    </th><th rowspan="1" colspan="2">
                      <italic><tp:taxon-name><tp:taxon-name-part taxon-name-part-type="genus" reg="Odorrana">Odorrana</tp:taxon-name-part> <tp:taxon-name-part taxon-name-part-type="species" reg="huanggangensis">huanggangensis</tp:taxon-name-part></tp:taxon-name></italic>
                    </th><th rowspan="1" colspan="2">
                      <italic><tp:taxon-name><tp:taxon-name-part taxon-name-part-type="genus" reg="Odorrana">Odorrana</tp:taxon-name-part> <tp:taxon-name-part taxon-name-part-type="species" reg="kweichowensis">kweichowensis</tp:taxon-name-part></tp:taxon-name></italic>
                    </th><th rowspan="1" colspan="2">
                      <italic><tp:taxon-name><tp:taxon-name-part taxon-name-part-type="genus" reg="Odorrana">Odorrana</tp:taxon-name-part> <tp:taxon-name-part taxon-name-part-type="species" reg="schmackeri">schmackeri</tp:taxon-name-part></tp:taxon-name></italic>
                    </th><th rowspan="2" colspan="1"><italic>P</italic>-value</th></tr><tr><th rowspan="1" colspan="1">Females (n = 3)</th><th rowspan="1" colspan="1">Females (n = 5)</th><th rowspan="1" colspan="1"><italic>p</italic> -value</th><th rowspan="1" colspan="1">Females (n = 10)</th><th rowspan="1" colspan="1"><italic>p</italic> -value</th><th rowspan="1" colspan="1">Females (n = 12)</th><th rowspan="1" colspan="1"><italic>p</italic> -value</th><th rowspan="1" colspan="1">Females (n = 7)</th><th rowspan="1" colspan="1"><italic>p</italic>-value</th></tr><tr><td rowspan="1" colspan="1">
                      <abbrev xmlns:xlink="http://www.w3.org/1999/xlink" xlink:title="snout-vent length (distance from tip of snout to posterior margin of vent)" id="ABBRID0E54BI" xlink:type="simple">SVL</abbrev>
                    </td><td rowspan="1" colspan="1">83.3–92.7<break/> (88.6 ± 4.8)</td><td rowspan="1" colspan="1">73.3–84.9<break/> (80.6 ± 4.3)</td><td rowspan="1" colspan="1">/</td><td rowspan="1" colspan="1">75.0–88.6<break/> (81.7 ± 4.3)</td><td rowspan="1" colspan="1">/</td><td rowspan="1" colspan="1">64.7–81.1<break/> (74.5 ± 5.2)</td><td rowspan="1" colspan="1">/</td><td rowspan="1" colspan="1">72.1–80.7<break/> (77.4 ± 3.4)</td><td rowspan="1" colspan="1">/</td><td rowspan="1" colspan="1">&lt;0.001</td></tr><tr><td rowspan="1" colspan="1">
                      <abbrev xmlns:xlink="http://www.w3.org/1999/xlink" xlink:title="head length (distance from the tip of the snout to the articulation of jaw)" id="ABBRID0EU6BI" xlink:type="simple">HDL</abbrev>
                    </td><td rowspan="1" colspan="1">23.6–25.8<break/> (25.1 ± 1.3)</td><td rowspan="1" colspan="1">26.1–29.1<break/> (27.6 ± 1.1)</td><td rowspan="1" colspan="1">&lt;0.001</td><td rowspan="1" colspan="1">27.5–32.8<break/> (29.9 ± 1.6)</td><td rowspan="1" colspan="1">&lt;0.001</td><td rowspan="1" colspan="1">25.6–30.9<break/> (28.6 ± 1.9)</td><td rowspan="1" colspan="1">&lt;0.001</td><td rowspan="1" colspan="1">27.1–32.3<break/> (29.2 ± 1.8)</td><td rowspan="1" colspan="1">&lt;0.001</td><td rowspan="1" colspan="1">0.002</td></tr><tr><td rowspan="1" colspan="1">
                      <abbrev xmlns:xlink="http://www.w3.org/1999/xlink" xlink:title="maximum head width (greatest width between the left and right articulations of jaw)" id="ABBRID0EKBCI" xlink:type="simple">HDW</abbrev>
                    </td><td rowspan="1" colspan="1">21.3–22.2<break/> (21.8 ± 0.4)</td><td rowspan="1" colspan="1">27.4–28.6<break/> (28.0 ± 0.6)</td><td rowspan="1" colspan="1">&lt;0.001</td><td rowspan="1" colspan="1">26.9–31.9<break/> (28.5 ± 1.7)</td><td rowspan="1" colspan="1">&lt;0.001</td><td rowspan="1" colspan="1">23.3–29.5<break/> (26.4 ± 1.8)</td><td rowspan="1" colspan="1">&lt;0.001</td><td rowspan="1" colspan="1">25.7–28.0<break/> (26.9 ± 0.9)</td><td rowspan="1" colspan="1">&lt;0.001</td><td rowspan="1" colspan="1">&lt;0.001</td></tr><tr><td rowspan="1" colspan="1">
                      <abbrev xmlns:xlink="http://www.w3.org/1999/xlink" xlink:title="snout length (distance from the tip of the snout to the anterior corner of the eye)" id="ABBRID0EADCI" xlink:type="simple">SL</abbrev>
                    </td><td rowspan="1" colspan="1">11.0–12.3<break/> (11.7 ± 0.7)</td><td rowspan="1" colspan="1">12.5–13.9<break/> (13.0 ± 0.6)</td><td rowspan="1" colspan="1">0.009</td><td rowspan="1" colspan="1">11.8–14.4<break/> (13.0 ± 0.7)</td><td rowspan="1" colspan="1">&lt;0.001</td><td rowspan="1" colspan="1">10.6–12.6<break/> (11.6 ± 0.6)</td><td rowspan="1" colspan="1">0.001</td><td rowspan="1" colspan="1">11.2–13.5<break/> (12.1 ± 0.9)</td><td rowspan="1" colspan="1">0.005</td><td rowspan="1" colspan="1">&lt;0.001</td></tr><tr><td rowspan="1" colspan="1">
                      <abbrev xmlns:xlink="http://www.w3.org/1999/xlink" xlink:title="eye diameter (distance from the anterior corner to the posterior corner of the eye)" id="ABBRID0EWECI" xlink:type="simple">ED</abbrev>
                    </td><td rowspan="1" colspan="1">8.1–8.5<break/> (8.4 ± 0.2)</td><td rowspan="1" colspan="1">8.7–9.9<break/> (9.1 ± 0.6)</td><td rowspan="1" colspan="1">0.052</td><td rowspan="1" colspan="1">7.8–10.4<break/> (9.1 ± 1.0)</td><td rowspan="1" colspan="1">0.044</td><td rowspan="1" colspan="1">7.9–9.9<break/> (9.1 ± 0.6)</td><td rowspan="1" colspan="1">&lt;0.001</td><td rowspan="1" colspan="1">7.5–9.7<break/> (8.6 ± 0.9)</td><td rowspan="1" colspan="1">0.069</td><td rowspan="1" colspan="1">0.376</td></tr><tr><td rowspan="1" colspan="1">
                      <abbrev xmlns:xlink="http://www.w3.org/1999/xlink" xlink:title="interorbital distance (minimum distance between the inner edges of the upper eyelids)" id="ABBRID0EMGCI" xlink:type="simple">IOD</abbrev>
                    </td><td rowspan="1" colspan="1">6.5–7.4<break/> (6.8 ± 0.5)</td><td rowspan="1" colspan="1">6.3–8.2<break/> (7.1 ± 0.7)</td><td rowspan="1" colspan="1">0.086</td><td rowspan="1" colspan="1">4.7–7.4<break/> (6.3 ± 0.8)</td><td rowspan="1" colspan="1">0.985</td><td rowspan="1" colspan="1">5.2–6.6<break/> (5.7 ± 0.5)</td><td rowspan="1" colspan="1">0.993</td><td rowspan="1" colspan="1">4.8–7.0<break/> (6.2 ± 0.8)</td><td rowspan="1" colspan="1">0.557</td><td rowspan="1" colspan="1">0.005</td></tr><tr><td rowspan="1" colspan="1">
                      <abbrev xmlns:xlink="http://www.w3.org/1999/xlink" xlink:title="internasal distance (minimum distance between the inner margins of the external nares)" id="ABBRID0ECICI" xlink:type="simple">IND</abbrev>
                    </td><td rowspan="1" colspan="1">8.7–8.9<break/> (8.8 ± 0.1)</td><td rowspan="1" colspan="1">8.0–9.3<break/> (8.6 ± 0.5)</td><td rowspan="1" colspan="1">0.243</td><td rowspan="1" colspan="1">7.7–9.8<break/> (8.8 ± 0.7)</td><td rowspan="1" colspan="1">0.142</td><td rowspan="1" colspan="1">7.7–9.8<break/> (8.5 ± 0.6)</td><td rowspan="1" colspan="1">0.002</td><td rowspan="1" colspan="1">7.1–8.7<break/> (8.1 ± 0.6)</td><td rowspan="1" colspan="1">0.417</td><td rowspan="1" colspan="1">0.231</td></tr><tr><td rowspan="1" colspan="1">
                      <abbrev xmlns:xlink="http://www.w3.org/1999/xlink" xlink:title="nasal to eye distance (distance between the nasal margin and the anterior corner of the eye)" id="ABBRID0EYJCI" xlink:type="simple">NED</abbrev>
                    </td><td rowspan="1" colspan="1">5.8–6.8<break/> (6.4 ± 0.5)</td><td rowspan="1" colspan="1">5.8–7.3<break/> (6.6 ± 0.6)</td><td rowspan="1" colspan="1">0.236</td><td rowspan="1" colspan="1">5.8–7.1<break/> (6.5 ± 0.4)</td><td rowspan="1" colspan="1">0.100</td><td rowspan="1" colspan="1">5.2–7.2<break/> (6.2 ± 0.6)</td><td rowspan="1" colspan="1">0.041</td><td rowspan="1" colspan="1">5.3–7.0<break/> (6.2 ± 0.6)</td><td rowspan="1" colspan="1">0.204</td><td rowspan="1" colspan="1">0.534</td></tr><tr><td rowspan="1" colspan="1">
                      <abbrev xmlns:xlink="http://www.w3.org/1999/xlink" xlink:title="maximal tympanum diameter" id="ABBRID0EOLCI" xlink:type="simple">TYD</abbrev>
                    </td><td rowspan="1" colspan="1">4.3–4.9<break/> (4.6 ± 0.3)</td><td rowspan="1" colspan="1">5.4–6.3<break/> (5.9 ± 0.4)</td><td rowspan="1" colspan="1">0.003</td><td rowspan="1" colspan="1">3.4–5.7<break/> (4.8 ± 0.8)</td><td rowspan="1" colspan="1">0.233</td><td rowspan="1" colspan="1">4.3–5.2<break/> (4.7 ± 0.3)</td><td rowspan="1" colspan="1">0.003</td><td rowspan="1" colspan="1">4.5–5.7<break/> (5.0 ± 0.4)</td><td rowspan="1" colspan="1">0.007</td><td rowspan="1" colspan="1">0.002</td></tr><tr><td rowspan="1" colspan="1">
                      <abbrev xmlns:xlink="http://www.w3.org/1999/xlink" xlink:title="length of lower arm and hand (distance from the elbow to the distal end of finger III)" id="ABBRID0EENCI" xlink:type="simple">LAL</abbrev>
                    </td><td rowspan="1" colspan="1">41.0–42.2<break/> (41.6 ± 0.7)</td><td rowspan="1" colspan="1">34.9–40.0<break/> (37.5 ± 2.1)</td><td rowspan="1" colspan="1">0.773</td><td rowspan="1" colspan="1">36.0–41.6<break/> (38.7 ± 1.6)</td><td rowspan="1" colspan="1">0.732</td><td rowspan="1" colspan="1">33.4–41.4<break/> (37.5 ± 2.6)</td><td rowspan="1" colspan="1">0.026</td><td rowspan="1" colspan="1">35.0–37.4<break/> (36.1 ± 0.8)</td><td rowspan="1" colspan="1">0.808</td><td rowspan="1" colspan="1">0.003</td></tr><tr><td rowspan="1" colspan="1">
                      <abbrev xmlns:xlink="http://www.w3.org/1999/xlink" xlink:title="lower arm width (maximum width of the lower arm)" id="ABBRID0E1OCI" xlink:type="simple">LW</abbrev>
                    </td><td rowspan="1" colspan="1">7.1–8.9<break/> (8.1 ± 0.9)</td><td rowspan="1" colspan="1">6.0–7.6<break/> (6.8 ± 0.6)</td><td rowspan="1" colspan="1">0.279</td><td rowspan="1" colspan="1">6.1–8.5<break/> (7.2 ± 0.7)</td><td rowspan="1" colspan="1">0.337</td><td rowspan="1" colspan="1">5.2–7.8<break/> (6.4 ± 0.8)</td><td rowspan="1" colspan="1">0.155</td><td rowspan="1" colspan="1">5.8–7.2<break/> (6.5 ± 0.5)</td><td rowspan="1" colspan="1">0.138</td><td rowspan="1" colspan="1">0.003</td></tr><tr><td rowspan="1" colspan="1">
                      <abbrev xmlns:xlink="http://www.w3.org/1999/xlink" xlink:title="thigh length (the distance from the vent to the knee)" id="ABBRID0EQQCI" xlink:type="simple">THL</abbrev>
                    </td><td rowspan="1" colspan="1">46.9–50.1<break/> (48.2 ± 1.7)</td><td rowspan="1" colspan="1">40.4–47.5<break/> (43.1 ± 2.9)</td><td rowspan="1" colspan="1">0.570</td><td rowspan="1" colspan="1">41.3–46.2<break/> (43.3 ± 1.8)</td><td rowspan="1" colspan="1">0.241</td><td rowspan="1" colspan="1">35.8–44.9<break/> (41.4 ± 2.9)</td><td rowspan="1" colspan="1">0.324</td><td rowspan="1" colspan="1">37.7–42.8<break/> (40.6 ± 1.9)</td><td rowspan="1" colspan="1">0.133</td><td rowspan="1" colspan="1">0.001</td></tr><tr><td rowspan="1" colspan="1">
                      <abbrev xmlns:xlink="http://www.w3.org/1999/xlink" xlink:title="tibia length (the distance from the knee to the tarsus)" id="ABBRID0EGSCI" xlink:type="simple">TL</abbrev>
                    </td><td rowspan="1" colspan="1">46.2–51.0<break/> (48.3 ± 2.5)</td><td rowspan="1" colspan="1">46.6–50.7<break/> (48.3 ± 2.1)</td><td rowspan="1" colspan="1">0.128</td><td rowspan="1" colspan="1">41.8–53.1<break/> (48.7 ± 3.1)</td><td rowspan="1" colspan="1">0.054</td><td rowspan="1" colspan="1">41.0–49.8<break/> (46.3 ± 2.7)</td><td rowspan="1" colspan="1">0.001</td><td rowspan="1" colspan="1">43.0–46.5<break/> (45.3 ± 1.2)</td><td rowspan="1" colspan="1">0.122</td><td rowspan="1" colspan="1">0.054</td></tr><tr><td rowspan="1" colspan="1">
                      <abbrev xmlns:xlink="http://www.w3.org/1999/xlink" xlink:title="maximal tibia width" id="ABBRID0E3TCI" xlink:type="simple">TW</abbrev>
                    </td><td rowspan="1" colspan="1">12.1–12.4<break/> (12.3 ± 0.2)</td><td rowspan="1" colspan="1">9.6–11.0<break/> (10.2 ± 0.5)</td><td rowspan="1" colspan="1">0.105</td><td rowspan="1" colspan="1">10.0–13.0<break/> (11.3 ± 1.0)</td><td rowspan="1" colspan="1">0.983</td><td rowspan="1" colspan="1">8.3–11.2<break/> (9.9 ± 1.1)</td><td rowspan="1" colspan="1">0.256</td><td rowspan="1" colspan="1">9.6–11.2<break/> (10.2 ± 0.6)</td><td rowspan="1" colspan="1">0.237</td><td rowspan="1" colspan="1">0.001</td></tr><tr><td rowspan="1" colspan="1">
                      <abbrev xmlns:xlink="http://www.w3.org/1999/xlink" xlink:title="length of foot and tarsus (distance from the tibiotarsal articulation to the distal end of toe IV)" id="ABBRID0ESVCI" xlink:type="simple">TFL</abbrev>
                    </td><td rowspan="1" colspan="1">53.2–69.0<break/> (61.2 ± 7.9)</td><td rowspan="1" colspan="1">58.8–68.8<break/> (64.0 ± 4.5)</td><td rowspan="1" colspan="1">0.048</td><td rowspan="1" colspan="1">61.3–71.4<break/> (66.2 ± 3.0)</td><td rowspan="1" colspan="1">0.001</td><td rowspan="1" colspan="1">55.9–70.0<break/> (62.5 ± 4.3)</td><td rowspan="1" colspan="1">&lt;0.001</td><td rowspan="1" colspan="1">60.3–63.5<break/> (61.5 ± 1.0)</td><td rowspan="1" colspan="1">0.009</td><td rowspan="1" colspan="1">0.103</td></tr><tr><td rowspan="1" colspan="1">
                      <abbrev xmlns:xlink="http://www.w3.org/1999/xlink" xlink:title="foot length (distance from tarsus to the tip of toe IV)" id="ABBRID0EIXCI" xlink:type="simple">FL</abbrev>
                    </td><td rowspan="1" colspan="1">46.8–50.8<break/> (48.3 ± 2.2)</td><td rowspan="1" colspan="1">40.8–48.5<break/> (44.9 ± 2.9)</td><td rowspan="1" colspan="1">0.537</td><td rowspan="1" colspan="1">42.6–48.3<break/> (45.5 ± 1.8)</td><td rowspan="1" colspan="1">0.498</td><td rowspan="1" colspan="1">37.9–48.1<break/> (44.1 ± 3.3)</td><td rowspan="1" colspan="1">0.014</td><td rowspan="1" colspan="1">40.2–43.2<break/> (41.9 ± 1.2)</td><td rowspan="1" colspan="1">0.875</td><td rowspan="1" colspan="1">0.008</td></tr><tr><td rowspan="1" colspan="1">
                      <abbrev xmlns:xlink="http://www.w3.org/1999/xlink" xlink:title="width of finger disc (width at the widest part of the disc of finger III)" id="ABBRID0E5YCI" xlink:type="simple">FDW</abbrev>
                    </td><td rowspan="1" colspan="1">2.7–3.3<break/> (3.0 ± 0.3)</td><td rowspan="1" colspan="1">2.4–3.3<break/> (2.8 ± 0.3)</td><td rowspan="1" colspan="1">0.841</td><td rowspan="1" colspan="1">2.7–3.5<break/> (3.1 ± 0.2)</td><td rowspan="1" colspan="1">0.014</td><td rowspan="1" colspan="1">2.4–3.5<break/> (2.9 ± 0.3)</td><td rowspan="1" colspan="1">0.009</td><td rowspan="1" colspan="1">2.1–3.2<break/> (2.6 ± 0.3)</td><td rowspan="1" colspan="1">0.927</td><td rowspan="1" colspan="1">0.039</td></tr></tbody></table></table-wrap></tp:treatment-sec><tp:treatment-sec sec-type="etymology" id="SECID0EP1CI"><title>Etymology.</title><p>The scientific name “<italic><tp:taxon-name><tp:taxon-name-part taxon-name-part-type="genus" reg="Odorrana"/><tp:taxon-name-part taxon-name-part-type="species" reg="sangzhiensis">sangzhiensis</tp:taxon-name-part></tp:taxon-name></italic>” is derived from its type locality Sangzhi County in Hunan Province. As common names, we suggest Sangzhi Odorous Frog (English) and Sang Zhi Chou Wa (Chinese).</p></tp:treatment-sec><tp:treatment-sec sec-type="distribution" id="SECID0E61CI"><title>Distribution and natural history.</title><p>The new species is currently known only from its type locality, Sangzhi County, Zhangjiajie, Hunan Province, China (Figure <xref ref-type="fig" rid="F1">1</xref>). It is found in canyon streams and perches on the rocks beside the streams (Figure <xref ref-type="fig" rid="F8">7A, B</xref>). They usually hide under the rocks during the day and are active at night. The vegetation on both sides of the stream is luxuriant and comprises a mixed forest of evergreen and deciduous flora. In their habitat, the dominant trees are <italic><tp:taxon-name><tp:taxon-name-part taxon-name-part-type="genus" reg="Ulmus">Ulmus</tp:taxon-name-part> <tp:taxon-name-part taxon-name-part-type="species" reg="changii">changii</tp:taxon-name-part></tp:taxon-name></italic> Cheng, 1936, <italic><tp:taxon-name><tp:taxon-name-part taxon-name-part-type="genus" reg="Castanopsis">Castanopsis</tp:taxon-name-part> <tp:taxon-name-part taxon-name-part-type="species" reg="carlesii">carlesii</tp:taxon-name-part></tp:taxon-name></italic> Hayata, 1917 and <italic><tp:taxon-name><tp:taxon-name-part taxon-name-part-type="genus" reg="Sloanea">Sloanea</tp:taxon-name-part> <tp:taxon-name-part taxon-name-part-type="species" reg="hemsleyana">hemsleyana</tp:taxon-name-part></tp:taxon-name></italic> Rehder &amp; Wilson, 1916 and the dominant shrubs are <italic><tp:taxon-name><tp:taxon-name-part taxon-name-part-type="genus" reg="Boehmeria">Boehmeria</tp:taxon-name-part> <tp:taxon-name-part taxon-name-part-type="species" reg="penduliflora">penduliflora</tp:taxon-name-part></tp:taxon-name></italic> Weddell &amp; Long, 1982 and <italic><tp:taxon-name><tp:taxon-name-part taxon-name-part-type="genus" reg="Distylium">Distylium</tp:taxon-name-part> <tp:taxon-name-part taxon-name-part-type="species" reg="myricoides">myricoides</tp:taxon-name-part></tp:taxon-name></italic> Hemsl, 1907. The dominant herbs are <italic><tp:taxon-name><tp:taxon-name-part taxon-name-part-type="genus" reg="Pilea">Pilea</tp:taxon-name-part> <tp:taxon-name-part taxon-name-part-type="species" reg="sinofasciata">sinofasciata</tp:taxon-name-part></tp:taxon-name></italic> Chen, 1982, <italic><tp:taxon-name><tp:taxon-name-part taxon-name-part-type="genus" reg="Strobilanthes">Strobilanthes</tp:taxon-name-part> <tp:taxon-name-part taxon-name-part-type="species" reg="dimorphotricha">dimorphotricha</tp:taxon-name-part></tp:taxon-name></italic> Hance, 1883 and <italic><tp:taxon-name><tp:taxon-name-part taxon-name-part-type="genus" reg="Miscanthus">Miscanthus</tp:taxon-name-part> <tp:taxon-name-part taxon-name-part-type="species" reg="floridulus">floridulus</tp:taxon-name-part></tp:taxon-name></italic> Labillardière, 1824. One sympatric amphibian species, <italic><tp:taxon-name><tp:taxon-name-part taxon-name-part-type="genus" reg="Amolops">Amolops</tp:taxon-name-part> <tp:taxon-name-part taxon-name-part-type="species" reg="ricketti">ricketti</tp:taxon-name-part></tp:taxon-name></italic> Boulenger, 1899, was found. In the field investigation, the tadpoles and eggs of this new species were not found. However, we observed reproductive behaviour (Figure <xref ref-type="fig" rid="F3">3F</xref>). In addition, one female (<abbrev xmlns:xlink="http://www.w3.org/1999/xlink" content-type="institution" xlink:title="Animal Museum of Central South University of Forestry and Technology" id="ABBRID0EU5CI" xlink:type="simple">CSUFT</abbrev> 4308220047) collected on 30 July 2019, contained mature eggs (Figure <xref ref-type="fig" rid="F3">3C</xref>). The eggs in preservative showed yellowish-white. Thus, the breeding period of this species may be in July and August.</p><fig id="F8" position="float" orientation="portrait"><object-id xmlns:xlink="http://www.w3.org/1999/xlink" content-type="doi" xlink:type="simple">10.3897/zookeys.1024.56399.figure7</object-id><object-id xmlns:xlink="http://www.w3.org/1999/xlink" content-type="arpha" xlink:type="simple">2821F7EC-D6F0-5589-AEB8-7CD36CC51744</object-id><label>Figure 7.</label><caption><p>Habitat of <italic><tp:taxon-name><tp:taxon-name-part taxon-name-part-type="genus" reg="Odorrana">Odorrana</tp:taxon-name-part> <tp:taxon-name-part taxon-name-part-type="species" reg="sangzhiensis">sangzhiensis</tp:taxon-name-part></tp:taxon-name></italic> sp. nov. in the type locality <bold>A, B</bold> canyon stream habitats in the type locality <bold>C, D</bold> habitats in the type locality threatened by the hydropower station.</p></caption><graphic xmlns:xlink="http://www.w3.org/1999/xlink" xlink:href="zookeys-1024-091-g007.jpg" position="float" orientation="portrait" xlink:type="simple" id="oo_520388.jpg"><uri content-type="original_file" xlink:type="simple">https://binary.pensoft.net/fig/520388</uri></graphic></fig></tp:treatment-sec><tp:treatment-sec><!--Section generated to contain objects referenced in tp:taxon-treatment.--><fig id="F1" position="float" orientation="portrait"><object-id xmlns:xlink="http://www.w3.org/1999/xlink" content-type="doi" xlink:type="simple">10.3897/zookeys.1024.56399.figure1</object-id><object-id xmlns:xlink="http://www.w3.org/1999/xlink" content-type="arpha" xlink:type="simple">C0B662FD-C9DB-51D9-83A4-FE73CF495E42</object-id><label>Figure 1.</label><caption><p>Collection location of <italic><tp:taxon-name><tp:taxon-name-part taxon-name-part-type="genus" reg="Odorrana">Odorrana</tp:taxon-name-part> <tp:taxon-name-part taxon-name-part-type="species" reg="sangzhiensis">sangzhiensis</tp:taxon-name-part></tp:taxon-name></italic> sp. nov. from Sangzhi County, Hunan Province, China, indicated by a black dot.</p></caption><graphic xmlns:xlink="http://www.w3.org/1999/xlink" xlink:href="zookeys-1024-091-g001.jpg" position="float" orientation="portrait" xlink:type="simple" id="oo_520382.jpg"><uri content-type="original_file" xlink:type="simple">https://binary.pensoft.net/fig/520382</uri></graphic></fig></tp:treatment-sec></tp:taxon-treatment>
