# Supplementary material for: A new species of Odorrana (Anura, Ranidae) from Hunan Province, China
Source: Zookeys. 2021 Mar 15;1024:91–115. doi: 10.3897/zookeys.1024.56399 (PMC7985132; doi:10.3897/zookeys.1024.56399)
Supplement: Supplementary material 1 — Table S1. Samples and GenBank accession numbers for molecular analyses used in this study [file zookeys-1024-091-s001.xlsx]

## Sheet: Sheet1
ID	Species	Locality	Voucher	GenBank Accession number
				12s	16s
1	Odorrana sangzhiensis sp. nov.	Sangzhi Co., Zhangjiajie City, Hunan Prov., China	CSUFT 4305220046
2	Odorrana sangzhiensis sp. nov.	Sangzhi Co., Zhangjiajie City, Hunan Prov., China	CSUFT 4305220047
3	Odorrana sangzhiensis sp. nov.	Sangzhi Co., Zhangjiajie City, Hunan Prov., China	CSUFT 4305220048
4	Odorrana sangzhiensis sp. nov.	Sangzhi Co., Zhangjiajie City, Hunan Prov., China	CSUFT 4305220049
5	Odorrana sangzhiensis sp. nov.	Sangzhi Co., Zhangjiajie City, Hunan Prov., China	CSUFT 4305220051
6	Odorrana amamiensis	Tokunoshima, Ryukyu	–	AB200923	AB200947
7	Odorrana andersonii	Longchuan Co., Dehong Autonomous Prefecture, Yunnan Prov., China	HNNU001YN	KF185021	KF185057
8	Odorrana anlungensis	Anlong Co., Qianxinan Buyei and Miao Autonomous Prefecture, Guizhou Prov., China	HNNU1008I109	KF185013	KF185049
9	Odorrana bacboensis	Khe Moi, Nghe An,Vietnam	–	KT315364	KT315385
10	Odorrana banaorum	Tram Lap, Vietnam	–	AF206106	AF206487
11	Odorrana chapaensis	Lai Chau, Vietnam	–	DQ283372	DQ283372
12	Odorrana chloronota	Ha Giang, Vietnam	–	DQ283394	DQ283394
13	Odorrana daorum	Sa Pa,Vietnam	–	AF206101	AF206482
14	Odorrana exiliversabilis	Wuyishan City, Fujian Prov., China	HNNU0607032	KF185020	KF185056
15	Odorrana fengkaiensis	Shiwanshan City, Guangxi Prov., China	HNNU2957k	KF184997	KF185033
16	Odorrana grahami	Kunming City, Yunnan Prov., China	HNNU1008II016	KF185015	KF185051
17	Odorrana graminea	Wuzhishan City, Hainan Prov., China	HNNU0606123	KF185002	KF185038
18	Odorrana hainanensis	Wuzhishan City, Hainan Prov., China	HNNU0606105	KF184996	KF185032
19	Odorrana hejiangensis	Hejiang Co., Sichuan Prov., China	HNNU1007I202	KF185016	KF185052
20	Odorrana hosii	Kuala Lumpur, Malaysia	–	AB511284	AB511284
21	Odorrana huanggangensis	Nanling Nature Reserve, Ruyuan Co., Shaoguan City, Guangdong Prov., China	CIBGD201108030	MH193531	MH193563
22	Odorrana huanggangensis	Fanjingshan Nature Reserve, Jiangkou Co., Tongren City, Guizhou Prov., China	CIBFJS20150502002	MH193532	MH193565
23	Odorrana huanggangensis	Wuyishan Nature Reserve, Fujian Prov., China	HNNU0607001	KF185023	KF185059
24	Odorrana ishikawae	Amami Island, Ryukyu	–	AB511282	AB511282
25	Odorrana jingdongensis	Jingdong Co., Pu'er City, Yunan Prov., China	20070711017	KF185014	KF185050
26	Odorrana junlianensis	Junlian Co., Yibin City, Sichuan Prov., China	HNNU002JL	KF185022	KF185058
27	Odorrana kuangwuensis	Nanjiang Co., Bazhong City, Sichuan Prov., China	HNNU0908II185	KF184998	KF185034
28	Odorrana kweichowensis	Shilian, Meitan Co., Zunyi City, Guizhou Prov., China	CIBGYU20130917004	MH193535	MH193548
29	Odorrana kweichowensis	Lengshuihe Nature Reserve, Jinsha Co., Bijie City, Guizhou Prov., China	CIBjs20150803008	MH193538	MH193552
30	Odorrana leporipes	Shaoguan City, Guangdong Prov., China	HNNU1008I099	KF185000	KF185036
31	Odorrana lungshengensis	Leigongshan Nature Reserve, Leishan Co., Qiandongnan Miao and Dong Autonomous Prefecture, Guizhou Prov., China	CIBLS20140616004	MH193533	MH193553
32	Odorrana lungshengensis	Longsheng Co., Guilin City, Guangxi Prov., China	HNNU70028	KF185018	KF185054
33	Odorrana margaretae	Emei City, Sichuan Prov., China	HNNU20050032	KF184999	KF185035
34	Odorrana morafkai	TramLap, Vietnam	–	KU840526	KU840585
35	Odorrana nanjiangensis	Yichang City, Hubei Prov., China	HNNU1007I061	KF185006	KF185042
36	Odorrana narina	Okinawa Island, Ryukyu	–	AB511287	AB511287
37	Odorrana nasica	HaTinh, Vietnam	–	DQ283345	DQ283345
38	Odorrana nasuta	Wuzhishan City, Hainan Prov., China	HNNU051119	KF185017	KF185053
39	Odorrana schmackeri	Yichang City, Hubei Prov., China	HNNU0908II349	KF185011	KF185047
40	Odorrana schmackeri	Badagongshan Nature Reserve, Sangzhi Co., Zhangjiajie City, Hunan Prov., China	CIB20130531	MH193543	MH193555
41	Odorrana schmackeri	Badagongshan Nature Reserve, Sangzhi Co., Zhangjiajie City, Hunan Prov., China	CIB20130533	MH193545	MH193557
42	Odorrana supranarina	Iriomotejima, Ryukyu	–	AB200926	AB200950
43	Odorrana swinhoana	Nantou Co., Taiwan Prov., China	HNNUTW9	KF185010	KF185046
44	Odorrana tianmuii	Lin’an area, Hangzhou City, Zhejiang Prov., China	HNNU707071	KF185004	KF185040
45	Odorrana tiannanensis	Hekou Co., Honghe Hani and Yi Autonomous Prefecture, Yunnan Prov., China	HNNUHK001	KF185008	KF185044
46	Odorrana tormota	Huangshan city, Anhui Prov., China	–	DQ835616	DQ835616
47	Odorrana utsunomiyaorum	Iriomotejima, Ryukyu	–	AB200928	AB200952
48	Odorrana versabilis	Leigongshan Nature Reserve, Leishan CO., Qiandongnan Miao and Dong Autonomous Prefecture, Guizhou Prov., China	HNNU003	KF185019	KF185055
49	Odorrana wuchuanensis	Wuchuan Co., Zunyi City, Guizhou Prov., China	HNNU019L	KF185007	KF185043
50	Odorrana yizhangensis	Fanjingshan Nature Reserve, Jiangkou Co., Tongren City, Guizhou Prov., China	CIBFJS20150501006	MH193542	MH193562
51	Odorrana yizhangensis	Nanling Nature Reserve, Ruyuan Co., Shaoguan City, Guangdong Prov., China	CIBHN201108149	MH193540	MH193560
52	Odorrana yizhangensis	Yizhang Co., Chenzhou City, Hunan Prov., China	HNNU1008I075	KF185012	KF185048
53	Nidirana daunchina	Emeishan City, Sichuan Prov., China	HNNU20060103	KF185029	KF185065
54	Rana chensinensis	Ningshan Co., Ankang City, Shanxi Prov., China	HNNU 20060359	KF185025	KF185061
