# Supplementary material for: A new species of Odorrana (Anura, Ranidae) from Hunan Province, China
Source: Zookeys. 2021 Mar 15;1024:91–115. doi: 10.3897/zookeys.1024.56399 (PMC7985132; doi:10.3897/zookeys.1024.56399)
Supplement: Supplementary material 2 — Table S2. The morphometric data of the Odorrana sangzhiensis sp. nov. and its four relatives [file zookeys-1024-091-s002.xlsx]

## Sheet: Sheet1
Species	Voucher	Sex	Locality	SVL	HDL	HDW	SL	ED	IOD	IND	NED	TYD	LAL	LW	THL	TL	TW	TFL	FL	FDW
Odorrana sangzhiensis sp. nov.	CSUFT 4308220049	Male	Sangzhi County, Zhangjiajie City, Hunan Province, China	45.08	15.15	12.64	5.82	5.61	4.58	4.77	3.49	3.33	22.82	4.74	25.85	23.62	5.63	31.14	23.98	1.42
Odorrana sangzhiensis sp. nov.	CSUFT 4308220051	Male	Sangzhi County, Zhangjiajie City, Hunan Province, China	42.06	16.47	12.13	6.48	5.15	3.87	5.3	3.38	3.38	21.07	4.52	21.56	22.78	4.95	31.48	23.39	1.47
Odorrana sangzhiensis sp. nov.	CSUFT 4308220046	Female	Sangzhi County, Zhangjiajie City, Hunan Province, China	89.71	25.82	21.38	12.32	8.53	6.53	8.69	5.79	4.58	42.28	8.39	46.88	46.25	12.06	68.99	50.77	3.01
Odorrana sangzhiensis sp. nov.	CSUFT 4308220047	Female	Sangzhi County, Zhangjiajie City, Hunan Province, China	92.67	25.8	22.22	10.96	8.39	7.41	8.69	6.53	4.88	40.99	8.89	50.15	47.59	12.39	61.38	47.25	3.27
Odorrana sangzhiensis sp. nov.	CSUFT 4308220048	Female	Sangzhi County, Zhangjiajie City, Hunan Province, China	83.33	23.63	21.91	11.83	8.13	6.45	8.87	6.81	4.32	41.4	7.06	47.57	51.03	12.37	53.18	46.82	2.72
Odorrana hejiangensis	SYS a004936	Male	Shunyangxi Village, Zihuai Township, Hejiang County, Luzhou City, Sichuan Province, China	53.54	20.38	18.75	9.29	6.24	4.65	5.81	4.73	4.4	26.5	5.3	26.77	31.9	6.44	42.5	28	1.41
Odorrana hejiangensis	SYS a004937	Male	Shunyangxi Village, Zihuai Township, Hejiang County, Luzhou City, Sichuan Province, China	54.3	21.3	19.03	9.02	6.67	4.59	5.51	4.47	4.3	26.7	5.27	26.66	30.96	6.87	42.95	29.48	1.84
Odorrana hejiangensis	SYS a004944	Male	Alsophila spinulosa Nature Reserve, Jinsha Village, Chishui City, Zunyi City, Guizhou Province, China	54.29	19.47	18.21	8.56	6.23	4.28	5.2	4.26	4.32	26.26	6.17	26.58	31.75	6.39	43.24	28.74	1.81
Odorrana hejiangensis	SYS a004946	Male	Alsophila spinulosa Nature Reserve, Jinsha Village, Chishui City, Zunyi City, Guizhou Province, China	50.7	19.24	17.86	8.49	6.57	4.2	5	4.2	4.49	24.84	5.52	25.63	30.36	6.49	41.24	28.27	1.6
Odorrana hejiangensis	CIB93489	Male	Yueliangyan, Tiantangba Township, Hejiang County, Luzhou City, Sichuan Province, China	51.88	19.78	19.11	8.77	6.7	4.55	5.45	5.01	4.48	25.47	4.95	29.01	32.26	6.6	42.43	29.05	1.49
Odorrana hejiangensis	CIB103570	Male	Shuiliandonggou, Zihuai Township, Hejiang County, Luzhou City, Sichuan Province, China	57.35	20.62	20.15	10.05	7.19	5.25	6.66	5.99	5.47	25.64	6.28	30.08	33.85	7.01	42.53	29.26	1.92
Odorrana hejiangensis	CIB103571	Male	Shuiliandonggou, Zihuai Township, Hejiang County, Luzhou City, Sichuan Province, China	57.75	21.33	21.27	9.49	7.25	4.23	6.4	5.51	4.54	26.81	5.72	28.69	31.8	7.41	41.68	30.75	2.08
Odorrana hejiangensis	CIB103574	Male	Shuiliandonggou, Zihuai Township, Hejiang County, Luzhou City, Sichuan Province, China	54.24	20.08	18.26	8.43	6.04	4.72	5.55	5.08	4.47	25.85	5.27	29.33	31.51	7.08	43.03	30.55	1.73
Odorrana hejiangensis	SYS a004938	Female	Shunyangxi Village, Zihuai Township, Hejiang County, Luzhou City, Sichuan Province, China	81.02	29.07	27.52	12.77	8.7	6.3	8.23	5.77	5.55	39.57	6.04	40.4	50.53	9.61	68.76	46.06	2.44
Odorrana hejiangensis	CIB93488	Female	Yueliangyan, Tiantangba Township, Hejiang County, Luzhou City, Sichuan Province, China	84.91	28.4	28.57	13.24	9.32	6.95	8.75	6.41	5.44	39.66	7.16	47.46	50.67	10.95	68.24	48.54	2.46
Odorrana hejiangensis	CIB105957	Female	Renlaoqian, Hejiang County, Luzhou City, Sichuan Province, China	81.54	27.41	28.13	13.94	8.76	8.17	9.25	6.48	5.92	37.23	7.63	43.24	46.83	10.57	63.69	45.15	3.28
Odorrana hejiangensis	CIB103572	Female	Shuiliandonggou, Zihuai Township, Hejiang Co., Luzhou City, Sichuan Province, China	82.27	27.22	28.49	12.47	8.65	7.19	7.99	6.97	6.29	36.11	6.42	43.62	46.68	9.91	58.8	43.8	2.9
Odorrana hejiangensis	CIB103573	Female	Shuiliandonggou, Zihuai Township, Hejiang County, Luzhou City, Sichuan Province, China	73.31	26.12	27.36	12.59	9.94	6.96	8.54	7.28	6.16	34.86	6.8	40.58	46.6	10.2	60.58	40.75	2.76
Odorrana huanggangensis	CIBFJS20150614001	Male	Fanjingshan Nature Reserve, Jiangkou County, Guizhou Province, China	46.7	16.1	16	7.1	6.1	3.9	4.8	4.2	4.4	21.9	5	24	27	5.5	33.6	25	2
Odorrana huanggangensis	CIBFJS20150614002	Male	Leigongshan Nature Reserve, Leishan County, Guizhou Province, China	43.6	16.8	15.9	7.2	5.4	3.8	4.7	3	4.4	21.8	4.7	23	25.9	5.7	31.7	23.6	2.1
Odorrana huanggangensis	CIBLS20141004003	Male	Leigongshan Nature Reserve, Leishan County, Guizhou Province, China	41.7	16	14.4	6.2	5.9	3.3	4.5	3.3	3.3	19.2	4.4	22.4	25.2	4.7	31	22	1.6
Odorrana huanggangensis	CIBLS20141004001	Male	Yangxi Nature Reserve,Yinjiang County, Guizhoug Province, China	43.3	16.1	14.8	6.2	5.7	3	4.5	3.8	4.3	18.9	3.1	21.7	23.1	4.8	30.4	21.5	1.2
Odorrana huanggangensis	CIBYJ20140514002	Male	Nanling Nature Reserve, Ruyuan County, Guangdong Province, China	38	14.2	12.7	5.9	4.4	3	4.1	3.3	3.4	18.5	3.1	19.6	22.6	5.1	29.3	20.4	1.2
Odorrana huanggangensis	CIBGD201108031	Male	Nanling Nature Reserve, Ruyuan County, Guangdong Province, China	42.3	18	15.5	7.4	6.5	3.3	5.3	3.9	4	21.1	4.3	23	25.3	5.3	35.9	25.9	1.6
Odorrana huanggangensis	CIBGD201108034	Male	Nanling Nature Reserve, Ruyuan County, Guangdong Province, China	39.6	15	15	6.8	6.2	3	4.2	3.5	4	20.6	4.7	21.7	23.8	5.9	34.2	24.5	1.7
Odorrana huanggangensis	CIBFJS20150614003	Female	Yangxi Nature Reserve,Yinjiang County, Guizhoug Province, China	77.9	28.8	28.3	11.8	9.2	6.9	8.9	6.4	5.4	38	6.1	41.3	41.8	10.7	61.3	44.5	3
Odorrana huanggangensis	CIBYJ20140514001	Female	Yangxi Nature Reserve,Yinjiang County, Guizhoug Province, China	82.1	31.1	30.2	12.9	9.4	5.8	8.7	6	5.1	37.8	7.1	41.4	48.8	12.5	65.1	44.5	3.2
Odorrana huanggangensis	CIBYJ20140514003	Female	Nanling Nature Reserve, Ruyuan County, Guangdong Province, China	88.6	32.1	31.9	13.3	9.9	6.6	9.8	6.6	5.7	41	8.5	46.2	53.1	13	71.4	48.2	3.4
Odorrana huanggangensis	CIBGD201108059	Female	Nanling Nature Reserve, Ruyuan County, Guangdong Province, China	81.8	28.7	27.8	13.7	10.4	5.6	9.5	6.7	5.6	37.6	7.3	42.7	48.9	11.4	68.1	48.3	3.1
Odorrana huanggangensis	CIBGD201108058	Female	Nanling Nature Reserve, Ruyuan County, Guangdong Province, China	76.9	27.5	26.9	13	9.8	4.7	9.2	7.1	5.3	36	6.7	42.1	45.8	10.8	62.7	42.6	2.8
Odorrana huanggangensis	CIBGD201108033	Female	Nanling Nature Reserve, Ruyuan County, Guangdong Province, China	81.4	29.1	27.6	12.7	10	6.1	9	6.8	5.1	38.8	7.2	44	49.4	11.2	65.3	45.8	3.1
Odorrana huanggangensis	SYS a005098	Female	Qianjiadong Nature Reserve, Guanyang County, Guangxi Province, China	81.14	30.04	27.37	13.33	7.9	6.54	7.65	6.55	4.46	38.4	6.7	44.24	50.94	10	66.85	43.71	2.66
Odorrana huanggangensis	SYS a005246	Female	Xianrendong Scenic Spot, Gaozhou City, Maoming City, Guangdong Province, China	84.64	29.82	27.73	12.85	8.12	6.57	8.27	6.2	4.05	39.05	7.07	43.27	49.03	11.5	65.39	45.5	3.1
Odorrana huanggangensis	SYS a005247	Female	Xianrendong Scenic Spot, Gaozhou City, Maoming City, Guangdong Province, China	87.14	32.75	30.2	14.35	8.43	7.4	8.75	7	4.06	41.6	7.83	45.78	51.4	12.2	69.8	46.5	3.45
Odorrana huanggangensis	SYS a005248	Female	Xianrendong Scenic Spot, Gaozhou City, Maoming City, Guangdong Province, China	75	28.9	27.18	12.28	7.75	6.51	7.82	5.77	3.4	39.13	7.17	41.54	48.18	10.1	66.2	45.64	3.06
Odorrana kweichowensis	CIBjs20150803004	Male	Lengshuihe Nature Reserve, Jinsha County, Guizhou Province, China	43.3	17.3	15.7	6.5	5.9	3.5	4.8	3.7	3.8	24.3	3.9	25.2	28.8	5.5	38.7	26.8	1.9
Odorrana kweichowensis	CIBjs20150803002	Male	Lengshuihe Nature Reserve, Jinsha County, Guizhou Province, China	42.5	17.1	15	6.5	5.9	3	4.7	3.7	4	20.7	4.3	24.6	24.6	5.4	33.5	24.7	1.4
Odorrana kweichowensis	CIBjs20150803001	Male	Lengshuihe Nature Reserve, Jinsha County, Guizhou Province, China	43	17.2	14.4	7	5.9	3	4.8	4	4	21.7	4	25.1	25.6	5.6	35.6	24.9	1.5
Odorrana kweichowensis	CIBjs20150803005	Male	Lengshuihe Nature Reserve, Jinsha County, Guizhou Province, China	36.2	14.3	12.5	5.5	5	2.7	4.5	3.1	2.9	20.2	3.7	19.6	22.7	4.4	30.1	21.1	1.2
Odorrana kweichowensis	CIBjs20150803003	Male	Lengshuihe Nature Reserve, Jinsha County, Guizhou Province, China	40.8	15.8	14.6	6.7	5.6	3.2	5.1	3.4	4	21.6	4.4	21.4	24.3	4.9	34.6	24.5	1.6
Odorrana kweichowensis	CIBjs20150804002	Male	Shilian, Meitan County, Guizhou Province, China	42.1	15.8	15	7	5.6	2.6	5.4	4	4.2	20.8	4	23.6	26.3	5.1	36.1	24	1.7
Odorrana kweichowensis	CIBGYU20130917005	Male	Shilian, Meitan County, Guizhou Province, China	38.7	14.1	13.4	6	4.8	3.4	4.9	3.2	4	20.3	3.9	21.7	24.1	4.5	34.6	22.9	1.4
Odorrana kweichowensis	CIBjs20150803006	Female	Lengshuihe Nature Reserve, Jinsha County, Guizhou Province, China	67.9	26.7	25	10.6	8.8	5.2	7.9	5.9	4.3	33.4	5.2	38.5	41	8.5	55.9	39.6	2.7
Odorrana kweichowensis	CIBjs20150804001	Female	Lengshuihe Nature Reserve, Jinsha County, Guizhou Province, China	76.7	28.7	26.9	11.6	9.6	6.4	8.3	6	5	37	6.3	41.7	47.2	9.6	62.2	42.8	3.2
Odorrana kweichowensis	CIBjs20150804005	Female	Lengshuihe Nature Reserve, Jinsha County, Guizhou Province, China	78.7	30.6	29.5	12.2	9	6.5	8.7	7.2	4.3	41.4	7.8	44.9	49.8	10.5	70	48.1	3.2
Odorrana kweichowensis	CIBjs20150808020	Female	Lengshuihe Nature Reserve, Jinsha County, Guizhou Province, China	76.9	30.6	26.3	11.8	8.9	5.7	8.8	6.1	5	39.3	7.1	42.8	48	10.9	64.7	46.1	2.8
Odorrana kweichowensis	CIBjs20150804004	Female	Lengshuihe Nature Reserve, Jinsha County, Guizhou Province, China	75.3	29.5	27	11.7	9.8	6.6	8.2	6.7	4.7	39.4	6.4	42.7	46.3	10.4	59.7	44	2.7
Odorrana kweichowensis	CIBjs20150804006	Female	Lengshuihe Nature Reserve, Jinsha County, Guizhou Province, China	76.5	29.1	26.5	11.4	9	5.2	9.4	5.2	5	38.5	7	40.6	48.2	11	65.6	46.8	3.2
Odorrana kweichowensis	CIBjs20150804003	Female	Lengshuihe Nature Reserve, Jinsha County, Guizhou Province, China	72.1	26.5	25.5	11.9	9.9	5.7	8.6	6.5	4.3	36.1	5.6	41.5	45.6	8.4	65	45.4	2.7
Odorrana kweichowensis	CIBjs20150803008	Female	Lengshuihe Nature Reserve, Jinsha County, Guizhou Province, China	81.1	30.9	28.1	12.6	9	5.8	9.8	6.9	4.5	40.7	6.5	44.9	48.8	10.7	65	47.6	3.1
Odorrana kweichowensis	CIBjs20150803007	Female	Shilian, Meitan County, Guizhou Province, China	78.1	30.1	28.2	11.3	9.5	5.3	8.2	6.1	4.6	38.1	6.8	44	48.4	10.6	65.3	45.7	3.5
Odorrana kweichowensis	CIBGYU20130917003	Female	Shilian, Meitan County, Guizhou Province, China	78.6	29	27.3	12.1	9.4	5.3	8.6	6.5	5.2	37.4	6.5	42.1	46.4	11.2	62.1	44.5	2.9
Odorrana kweichowensis	CIBGYU20130917006	Female	Shilian, Meitan County, Guizhou Province, China	67.6	25.6	23.7	10.9	8	5.2	7.7	5.2	4.7	33.8	5.8	37.1	42.7	8.6	56.5	37.9	2.5
Odorrana kweichowensis	CIBGYU20130917002	Female	Shilian, Meitan County, Guizhou Province, China	64.7	26.2	23.3	11	7.9	5.5	7.7	5.7	4.7	35.2	5.2	35.8	43.2	8.3	58	40.3	2.4
Odorrana schmackeri	CIB130529	Male	Badagongshan Nature Reserve, Sangzhi County, Hunan Province, China	43.4	17.4	15	7.3	6.1	3.7	4.8	3.8	4.6	20.8	5	22.3	25	6	31.9	23.9	1.5
Odorrana schmackeri	CIB130531	Male	Badagongshan Nature Reserve, Sangzhi County, Hunan Province, China	43.2	17.7	15.8	7.2	6.9	4.1	5	4.2	4.5	20.3	4.2	22	24	5.8	33.4	23.9	1.5
Odorrana schmackeri	CIB130532	Male	Badagongshan Nature Reserve, Sangzhi County, Hunan Province, China	42.4	17	14.2	6.8	6	3.3	4.5	4	3.7	20.5	4.2	22.9	24.6	5	33.5	23.3	1.4
Odorrana schmackeri	CIB130533	Male	Badagongshan Nature Reserve, Sangzhi County, Hunan Province, China	42.7	17.9	15.5	7.1	3.6	3.6	4.7	3.9	4.1	22.2	4.2	24.6	25	5.6	36.4	24.6	1.4
Odorrana schmackeri	CIBsz2012061902	Male	Badagongshan Nature Reserve, Sangzhi County, Hunan Province, China	40.2	17	15.2	7	6.4	3.6	5	3.9	4.1	19.6	4	22	24	5.6	30.6	23.1	2
Odorrana schmackeri	CIBsz2012061908	Male	Badagongshan Nature Reserve, Sangzhi County, Hunan Province, China	37.9	15.4	13.9	6.1	5.3	3.2	4.5	3.3	3.3	19.7	3.8	20.8	23.4	5.2	32.5	22.7	1.6
Odorrana schmackeri	CIBsz2012061907	Male	Badagongshan Nature Reserve, Sangzhi County, Hunan Province, China	41.4	18	15.1	7.1	6	3.6	5.1	3.5	4.2	19.7	4.5	22.1	24.6	5.7	34.2	23.4	1.9
Odorrana schmackeri	CIB130530	Female	Badagongshan Nature Reserve, Sangzhi County, Hunan Province, China	78.4	28.5	27.1	11.4	9.1	6.5	8.5	6.8	5	36	6.1	41.4	45.2	9.8	60.3	42.2	2.8
Odorrana schmackeri	CIBsz2012061905	Female	Badagongshan Nature Reserve, Sangzhi County, Hunan Province, China	72.1	27.1	26.1	11.5	9.5	4.8	8.2	6.8	5.3	36	6.7	38.2	44.7	10.5	61.4	42.8	2.6
Odorrana schmackeri	CIBsz2012061906	Female	Badagongshan Nature Reserve, Sangzhi County, Hunan Province, China	80.4	32.3	27.5	12.6	9.7	6.6	8.5	7	5.2	36.6	7.2	41.2	46.2	11.2	63.5	42.6	3.2
Odorrana schmackeri	CIBsz2012062013	Female	Badagongshan Nature Reserve, Sangzhi County, Hunan Province, China	74.9	30.2	25.7	11.2	8.3	5.3	8.7	5.8	4.9	35	5.8	37.7	43	9.6	61.1	42	2.5
Odorrana schmackeri	SYS a005479	Female	Lancaogu, Gaojiayan, Changyang County, Yichang City, Hubei Province, China	75.25	27.34	26.01	11.53	7.47	6.43	7.28	5.3	4.55	35.23	6.7	41.36	45.02	9.7	61.2	40.53	2.14
Odorrana schmackeri	SYS a005481	Female	Lancaogu, Gaojiayan, Changyang County, Yichang City, Hubei Province, China	80.23	29.27	27.58	12.85	7.9	6.67	7.14	5.84	4.46	37.38	6.77	41.31	46.45	10.47	61.93	43.22	2.6
Odorrana schmackeri	SYS a005484	Female	Lancaogu, Gaojiayan, Changyang County, Yichang City, Hubei Province, China	80.65	29.44	28	13.5	7.94	7	8.1	6.1	5.67	36.51	6.23	42.8	46.38	10.2	61.35	40.17	2.37
