# Supplementary material for: A new species of Odorrana (Anura, Ranidae) from Hunan Province, China
Source: Zookeys. 2021 Mar 15;1024:91–115. doi: 10.3897/zookeys.1024.56399 (PMC7985132; doi:10.3897/zookeys.1024.56399)
Supplement: Supplementary material 3 — Table S3. Uncorrected p-distances between Odorrana species based on mitochondrial 16S rRNA genes [file zookeys-1024-091-s003.xls]

## Sheet: Sheet1
ID	Species name	GenBank Accession number	1	2	3	4	5	6	7	8	9	10	11	12	13	14	15	16	17	18	19	20	21	22	23	24	25	26	27	28	29	30	31	32	33	34	35	36	37	38	39	40	41	42	43	44	45	46	47
1	Odorrana sangzhiensis sp. nov.
2	Odorrana sangzhiensis sp. nov.		0
3	Odorrana sangzhiensis sp. nov.		0	0
4	Odorrana sangzhiensis sp. nov.		0	0	0
5	Odorrana sangzhiensis sp. nov.		0	0	0	0
6	Odorrana amamiensis	AB200947	0.0747664	0.0747664	0.0747664	0.0747664	0.0747664
7	Odorrana andersonii	KF185057	0.0869565	0.0850202	0.084507	0.0869565	0.0880626	0.0941176
8	Odorrana anlungensis	KF185049	0.0807087	0.078629	0.0781563	0.0807087	0.0818713	0.0915493	0.0768501
9	Odorrana bacboensis	KT315385	0.0523013	0.0486258	0.0490405	0.0523013	0.0517598	0.0864486	0.117347	0.120558
10	Odorrana banaorum	AF206487	0.0903733	0.0887097	0.088	0.0903733	0.0894942	0.0892019	0.14313	0.149382	0.133929
11	Odorrana chapaensis	DQ283372	0.0913349	0.0913349	0.0913349	0.0913349	0.0913349	0.0983607	0.0821596	0.084507	0.105386	0.0988235
12	Odorrana chloronota	DQ283394	0.0794393	0.0794393	0.0794393	0.0794393	0.0794393	0.0679157	0.0872642	0.0868545	0.100467	0.0771028	0.0798122
13	Odorrana daorum	AF206482	0.162745	0.162978	0.161677	0.162745	0.163107	0.191589	0.0748106	0.11564	0.158831	0.18381	0.18648	0.187354
14	Odorrana exiliversabilis	KF185056	0.0787402	0.0766129	0.0761523	0.0787402	0.0779727	0.0586854	0.119161	0.108262	0.111959	0.12894	0.0847059	0.0751174	0.153333
15	Odorrana fengkaiensis	KF185033	0.0492126	0.0483871	0.0480962	0.0492126	0.0487329	0.0868545	0.124373	0.122632	0.0368957	0.145582	0.115294	0.103286	0.157315	0.129259
16	Odorrana grahami	KF185051	0.0907298	0.0888889	0.0883534	0.0907298	0.0917969	0.0915493	0.0236295	0.0748815	0.115924	0.145853	0.0843091	0.0917647	0.0577105	0.114286	0.123246
17	Odorrana graminea	KF185038	0.0912698	0.0894309	0.0888889	0.0912698	0.0903733	0.0781991	0.0966507	0.0980019	0.119898	0.110793	0.0831354	0.0330189	0.138623	0.0946463	0.12751	0.0975143
18	Odorrana hainanensis	KF185032	0.0433071	0.0423387	0.0420842	0.0433071	0.042885	0.0915493	0.127619	0.126894	0.0419847	0.149666	0.108235	0.105634	0.159848	0.137964	0.0219342	0.128449	0.129647
19	Odorrana hejiangensis	KF185052	0.0315582	0.030303	0.0301205	0.0315582	0.03125	0.0705882	0.0942857	0.103318	0.0711563	0.14776	0.0849057	0.08	0.131304	0.102662	0.088	0.0922931	0.115238	0.0940171
20	Odorrana hmongorum	EU861559	0.0588235	0.0472973	0.0486111	0.0588235	0.0632911	0.0666667	0.0250836	0.0720268	0.110151	0.163851	0.047619	0.0666667	0.00167785	0.12963	0.121212	0.00668896	0.0994941	0.12963	0.0957983
21	Odorrana hosii	AB511284	0.0909091	0.0909091	0.0909091	0.0909091	0.0909091	0.102804	0.115023	0.11007	0.111888	0.11215	0.107477	0.0862471	0.202797	0.0913349	0.107728	0.114754	0.0872642	0.105386	0.0938967	0.0666667
22	Odorrana huanggangensis	KF185059	0.0514851	0.0507099	0.0504032	0.0514851	0.0509804	0.0827423	0.100952	0.1109	0.0942675	0.143947	0.0971564	0.0992908	0.136061	0.111429	0.098	0.100856	0.113441	0.0978158	0.0778727	0.103853	0.127358
23	Odorrana huanggangensis	MH193563	0.0520231	0.0523139	0.0511811	0.0524272	0.0522244	0.0866511	0.0898662	0.100952	0.0666667	0.095057	0.100939	0.100703	0.163188	0.0895238	0.0628571	0.0916031	0.103647	0.0647619	0.0515267	0.0584795	0.128505	0.00191205
24	Odorrana huanggangensis	MH193565	0.0522244	0.0523139	0.0511811	0.0524272	0.0522244	0.0866511	0.0879541	0.0990476	0.0646465	0.095057	0.100939	0.100703	0.16129	0.087619	0.0609524	0.0896947	0.101727	0.0628571	0.0496183	0.0526316	0.128505	0	0.00186916
25	Odorrana ishikawae	AB511282	0.0629371	0.0629371	0.0629371	0.0629371	0.0629371	0.0771028	0.0915493	0.0584112	0.0722611	0.103044	0.0934579	0.0841121	0.179487	0.0843091	0.0749415	0.0936768	0.0921986	0.0796253	0.0633803	0.0761905	0.0932401	0.0943396	0.0981308	0.0981308
26	Odorrana jingdongensis	KF185050	0.0907298	0.0888889	0.0883534	0.0907298	0.0917969	0.0915493	0.0311909	0.0777251	0.110828	0.149666	0.0913349	0.0988235	0.0700095	0.11619	0.119238	0.0188857	0.0984704	0.12274	0.0932445	0.0234114	0.124122	0.0980019	0.0916031	0.0896947	0.103044
27	Odorrana junlianensis	KF185058	0.0887574	0.0868687	0.0863454	0.0887574	0.0898438	0.0892019	0.0245747	0.0758294	0.11465	0.145853	0.0866511	0.0894118	0.0586566	0.113333	0.122244	0.00283286	0.0956023	0.127498	0.0932445	0.0100334	0.117096	0.0999049	0.0896947	0.0877863	0.0960187	0.0179415
28	Odorrana kuangwuensis	KF185034	0.0927022	0.0909091	0.0903614	0.0927022	0.09375	0.0985915	0.0350379	0.0767773	0.119441	0.14776	0.088993	0.0988235	0.078673	0.112381	0.121242	0.0264901	0.10325	0.128449	0.0893536	0.033557	0.12178	0.0999049	0.0954198	0.0935115	0.100703	0.0293283	0.0274361
29	Odorrana kweichowensis	MH193548	0.0366795	0.0382294	0.0374016	0.0368932	0.0387597	0.0724299	0.0882917	0.0842912	0.0609756	0.0917782	0.088993	0.0866511	0.158095	0.0804598	0.0536398	0.0900383	0.0888031	0.0536398	0.0441459	0.0535714	0.0981308	0.0539499	0.0545113	0.0546139	0.067757	0.0862069	0.0881226	0.0957854
30	Odorrana kweichowensis	MH193552	0.0366089	0.0382294	0.0374016	0.0368932	0.0387597	0.0724299	0.0884615	0.084453	0.0610998	0.091954	0.088993	0.0866511	0.158397	0.0806142	0.0537428	0.0902111	0.0889749	0.0537428	0.0442308	0.0538922	0.0981308	0.0540541	0.0545113	0.054717	0.067757	0.0863724	0.0882917	0.0959693	0
31	Odorrana leporipes	KF185036	0.0930693	0.0912779	0.0907258	0.0930693	0.0941176	0.0851064	0.106119	0.103612	0.121019	0.113658	0.0947867	0.0377358	0.142311	0.0936008	0.12337	0.104107	0.0352046	0.127619	0.113225	0.109428	0.0823529	0.111429	0.105364	0.103448	0.0896226	0.106017	0.102197	0.109838	0.0944123	0.0945946
32	Odorrana lungshengensis	KF185054	0.0729783	0.0727273	0.0722892	0.0729783	0.0742188	0.0705882	0.0770695	0.0559242	0.105732	0.143266	0.0870588	0.0894118	0.11692	0.108675	0.108216	0.0779468	0.0984704	0.107517	0.087619	0.0704698	0.100939	0.0941065	0.0877863	0.0858779	0.0679157	0.0760456	0.0788973	0.0723121	0.074856	0.075	0.106972
33	Odorrana lungshengensis	MH193553	0.075	0.0763052	0.0746562	0.0755814	0.0772201	0.0771028	0.0703422	0.0473485	0.0784708	0.0965909	0.088785	0.0934579	0.143396	0.0872865	0.085389	0.0683112	0.0917782	0.0815939	0.0665399	0.0232558	0.104895	0.0858779	0.0875233	0.0859813	0.0744186	0.0683112	0.0702087	0.0702087	0.0769231	0.0769231	0.101145	0
34	Odorrana margaretae	KF185035	0.104743	0.103239	0.102616	0.104743	0.105675	0.0964706	0.0398104	0.0863378	0.121019	0.153626	0.0868545	0.106132	0.0863378	0.123928	0.126379	0.0331439	0.107177	0.130476	0.106565	0.0385906	0.119718	0.109524	0.105163	0.10325	0.100939	0.0331439	0.0340909	0.0274361	0.0998081	0.1	0.112811	0.0819048	0.0741445
35	Odorrana morafkai	KU840585	0.0944882	0.0927419	0.0921844	0.0944882	0.0935673	0.084507	0.0985401	0.110909	0.109615	0.00904159	0.0988235	0.0817757	0.183303	0.08	0.114545	0.111111	0.0638686	0.118182	0.0947177	0.0964467	0.116822	0.095064	0.0990476	0.0990476	0.103044	0.112933	0.111111	0.10929	0.0957854	0.0959693	0.0766423	0.0983607	0.0986717	0.113346
36	Odorrana nanjiangensis	KF185042	0.0295858	0.0282828	0.0281124	0.0295858	0.0292969	0.0729412	0.0952381	0.104265	0.0698856	0.148713	0.0825472	0.0823529	0.132255	0.103612	0.087	0.0932445	0.11619	0.0930674	0.00094697	0.0957983	0.0962441	0.0769231	0.0496183	0.0477099	0.0657277	0.094196	0.094196	0.0903042	0.0422265	0.0423077	0.114177	0.0885714	0.0684411	0.107517	0.0965392
37	Odorrana narina	AB511287	0.0700935	0.0700935	0.0700935	0.0700935	0.0700935	0.0280374	0.0941176	0.0892019	0.0911215	0.0985915	0.100703	0.0796253	0.191589	0.0704225	0.0915493	0.0915493	0.0876777	0.0938967	0.0729412	0.047619	0.0934579	0.0874704	0.088993	0.088993	0.0817757	0.0962441	0.0892019	0.0985915	0.0794393	0.0794393	0.0945626	0.0682353	0.0724299	0.101176	0.0938967	0.0752941
38	Odorrana nasica	DQ283345	0.107477	0.107477	0.107477	0.107477	0.107477	0.0796253	0.113208	0.110329	0.11215	0.103286	0.100939	0.107728	0.194379	0.0749415	0.115023	0.110588	0.106635	0.122066	0.0941176	0.0952381	0.121495	0.0969267	0.100703	0.100703	0.0957944	0.117647	0.112941	0.115294	0.0936768	0.0936768	0.122931	0.0964706	0.102804	0.122642	0.0962441	0.0964706	0.0913349
39	Odorrana nasuta	KF185053	0.0826772	0.0806452	0.0801603	0.0826772	0.0818713	0.0704225	0.125	0.114068	0.119745	0.134799	0.0894118	0.0798122	0.163012	0.0294397	0.1334	0.124881	0.0976077	0.14	0.110371	0.143339	0.105386	0.117255	0.0914286	0.0895238	0.0843091	0.125834	0.123928	0.122974	0.0804598	0.0806142	0.0965583	0.115458	0.0948767	0.134414	0.0874317	0.111323	0.0892019	0.0725995
40	Odorrana schmackeri	KF185047	0.0492126	0.0504032	0.0501002	0.0492126	0.0506823	0.0774648	0.10942	0.107008	0.0661578	0.12	0.08	0.0892019	0.136882	0.10942	0.0747757	0.106464	0.116301	0.0776515	0.0873694	0.109244	0.105386	0.0891841	0.0609524	0.0590476	0.0679157	0.108365	0.107414	0.110266	0.0249042	0.024952	0.117143	0.10076	0.0777989	0.117031	0.0945455	0.0864198	0.0892019	0.100939	0.115238
41	Odorrana schmackeri	MH193555	0.0500963	0.0522088	0.0510806	0.0503876	0.0505837	0.0771028	0.0927022	0.0884086	0.0563674	0.0941176	0.0843091	0.0911215	0.152642	0.0805501	0.0667976	0.0925197	0.0950495	0.064833	0.0531496	0.038961	0.107226	0.0573123	0.0597303	0.0598456	0.0675991	0.0925197	0.0905512	0.102362	0.026975	0.026975	0.0988142	0.0767717	0.0807692	0.102564	0.0982318	0.0511811	0.0911215	0.100467	0.0844794	0
42	Odorrana schmackeri	MH193557	0.0540541	0.0522088	0.0550098	0.0503876	0.0523256	0.0771028	0.0943026	0.0900196	0.0582121	0.0957031	0.0843091	0.0911215	0.153996	0.0821918	0.0684932	0.0941176	0.0966469	0.0665362	0.054902	0.0448718	0.107226	0.0590551	0.0653846	0.0653846	0.0675991	0.0941176	0.0921569	0.103922	0.0307692	0.0307692	0.100394	0.0784314	0.0863724	0.104126	0.0998043	0.0529412	0.0911215	0.100467	0.0861057	0	0.00385356
43	Odorrana supranarina	AB200950	0.0794393	0.0794393	0.0794393	0.0794393	0.0794393	0.0443925	0.108235	0.107981	0.088785	0.0962441	0.107728	0.0796253	0.205607	0.0821596	0.084507	0.105634	0.0876777	0.0892019	0.0752941	0.0666667	0.109813	0.0874704	0.088993	0.088993	0.0911215	0.100939	0.103286	0.107981	0.0771028	0.0771028	0.0992908	0.0847059	0.088785	0.115294	0.0915493	0.0776471	0.0537383	0.088993	0.0821596	0.0915493	0.0934579	0.0934579
44	Odorrana swinhoana	KF185046	0.0790514	0.0789474	0.0784708	0.0790514	0.0782779	0.0541176	0.123092	0.12381	0.119898	0.135885	0.0896226	0.0849057	0.155386	0.0781697	0.143719	0.116301	0.1159	0.147901	0.113333	0.131313	0.105882	0.121068	0.0860421	0.08413	0.0870588	0.122021	0.116301	0.118208	0.084453	0.0846154	0.114833	0.115568	0.0838095	0.130601	0.0859232	0.114286	0.0682353	0.0801887	0.0905624	0.118321	0.0808679	0.0825147	0.0705882
45	Odorrana tianmuii	KF185040	0.0494071	0.048583	0.0482897	0.0494071	0.0489237	0.0707547	0.0952381	0.100569	0.0943878	0.140267	0.0921986	0.0872642	0.129401	0.102857	0.0980981	0.0932445	0.108883	0.102662	0.0770695	0.0989933	0.115294	0.0237192	0.0152672	0.0133588	0.0823529	0.0951475	0.0922931	0.092381	0.0519231	0.0520231	0.104962	0.0903901	0.0761905	0.104862	0.0930657	0.0780209	0.0754717	0.0919811	0.110582	0.0883191	0.0591716	0.0609037	0.0801887	0.114504
46	Odorrana tiannanensis	KF185044	0.0452756	0.0423387	0.0420842	0.0452756	0.0448343	0.084507	0.118934	0.122159	0.00381679	0.144762	0.0988235	0.0962441	0.148289	0.123692	0.0378863	0.11692	0.129647	0.0435606	0.0788224	0.117647	0.107728	0.097723	0.0609524	0.0590476	0.0702576	0.112167	0.11597	0.11597	0.0536398	0.0537428	0.122857	0.106464	0.0740038	0.126546	0.103636	0.0778727	0.0868545	0.110329	0.130476	0.0737938	0.0510806	0.0528376	0.0892019	0.13645	0.0921178
47	Odorrana tormota	DQ835616	0.0885781	0.0885781	0.0885781	0.0885781	0.0885781	0.0934579	0.101176	0.0796253	0.102564	0.107728	0.105386	0.0911215	0.184579	0.0749415	0.107728	0.105634	0.0992908	0.11007	0.0868545	0.0666667	0.121212	0.106132	0.107477	0.107477	0.0839161	0.0938967	0.103286	0.103286	0.0957944	0.0957944	0.106132	0.0868545	0.0909091	0.110588	0.107728	0.0892019	0.10514	0.109557	0.0819672	0.088993	0.0885781	0.0885781	0.102804	0.103529	0.0964706	0.100703
48	Odorrana utsunomiyaorum	AB200952	0.102564	0.102564	0.102564	0.102564	0.102564	0.0747664	0.103529	0.117096	0.111888	0.10514	0.107728	0.102564	0.191589	0.0725995	0.107728	0.0985915	0.110849	0.119438	0.0985915	0.0761905	0.111628	0.0919811	0.0934579	0.0934579	0.0955711	0.110329	0.100939	0.107981	0.0981308	0.0981308	0.101176	0.100939	0.104895	0.115294	0.100467	0.100939	0.0841121	0.0864486	0.088993	0.0913349	0.0932401	0.0932401	0.0817757	0.0329412	0.0917647	0.107728	0.118881
49	Odorrana versabilis	KF185055	0.0688976	0.0665323	0.0661323	0.0688976	0.0682261	0.056338	0.120344	0.114177	0.110969	0.127273	0.0729412	0.0680751	0.158397	0.0247148	0.131526	0.118321	0.091954	0.137274	0.101905	0.138514	0.0960187	0.110687	0.0819048	0.08	0.0702576	0.119275	0.117366	0.117366	0.0689655	0.0690979	0.091866	0.114613	0.0815939	0.128817	0.0729927	0.102857	0.0751174	0.0632319	0.0180608	0.116301	0.0707269	0.072407	0.0751174	0.0858779	0.104008	0.123928	0.0702576
50	Odorrana wuchuanensis	KF185043	0.0731225	0.0708502	0.0704225	0.0731225	0.074364	0.08	0.0445076	0.0777989	0.11465	0.141221	0.0704225	0.0731132	0.0901328	0.114504	0.118355	0.0464015	0.0985646	0.122857	0.092381	0.0435511	0.107981	0.0980952	0.0764818	0.0745698	0.0868545	0.0492424	0.0473485	0.0539773	0.0786948	0.0788462	0.107075	0.0695238	0.0570342	0.0654028	0.0948905	0.0933333	0.08	0.0943396	0.120344	0.10942	0.0848126	0.086444	0.0894118	0.118434	0.0896092	0.114177	0.0964706
51	Odorrana yizhangensis	KF185048	0.0964567	0.0947581	0.0941884	0.0964567	0.0974659	0.0938967	0.0807217	0.0680529	0.120865	0.144762	0.0868545	0.103286	0.11575	0.119886	0.124875	0.0768501	0.103908	0.12334	0.0949668	0.0704698	0.114754	0.107211	0.102857	0.100952	0.0911215	0.073055	0.0796964	0.0711575	0.091954	0.0921305	0.109524	0.0502846	0.0359848	0.0787476	0.10219	0.0959164	0.0962441	0.105634	0.125595	0.111848	0.0962672	0.0978474	0.103286	0.126787	0.100665	0.117536	0.105386
52	Odorrana yizhangensis	MH193560	0.0963391	0.0963855	0.0943026	0.0968992	0.0984556	0.0981308	0.0764818	0.0533333	0.0991903	0.0990476	0.0864486	0.10514	0.151803	0.0954198	0.103053	0.0744275	0.0942308	0.0992366	0.0764818	0.0236686	0.11655	0.0998081	0.101124	0.101313	0.0953488	0.0706107	0.0763359	0.0725191	0.0919325	0.0921053	0.101727	0.0343511	0.0354478	0.0726577	0.101145	0.0783939	0.0981308	0.109813	0.0992366	0.0954198	0.0980769	0.103647	0.10514	0.0977011	0.0900383	0.0954198	0.109557
53	Odorrana yizhangensis	MH193562	0.0961538	0.0963855	0.0943026	0.0968992	0.0984556	0.0957944	0.0763359	0.0532319	0.0949495	0.0969582	0.0864486	0.107477	0.149621	0.0971429	0.0990476	0.0742857	0.0978887	0.0952381	0.0763359	0.0235294	0.118881	0.0957854	0.0970149	0.0973783	0.0906977	0.0704762	0.0761905	0.072381	0.0900563	0.0900563	0.103448	0.0304762	0.0315985	0.0725191	0.0990476	0.0782443	0.0957944	0.107477	0.100952	0.0914286	0.0942308	0.0998081	0.102804	0.0956023	0.0860421	0.0914286	0.114219
54	Nidirana daunchina	KF185065	0.125749	0.124744	0.123984	0.125749	0.124506	0.155131	0.15643	0.142447	0.161746	0.18732	0.155131	0.154394	0.181208	0.157692	0.159596	0.153404	0.15628	0.165868	0.16092	0.153199	0.158768	0.15613	0.135135	0.133205	0.145238	0.153404	0.154362	0.152299	0.147573	0.14786	0.158349	0.143954	0.126923	0.160115	0.136029	0.161877	0.147971	0.145585	0.1625	0.15613	0.149402	0.150794	0.155131	0.162656	0.153551	0.164751	0.154762
55	Rana chensinensis	KF185061	0.14741	0.144898	0.144016	0.14741	0.147929	0.161905	0.149425	0.152818	0.167949	0.192713	0.157143	0.161137	0.182775	0.164909	0.175403	0.148325	0.159004	0.174163	0.174952	0.15683	0.156028	0.16348	0.148362	0.146435	0.149644	0.144498	0.149282	0.144359	0.149225	0.149515	0.162991	0.146552	0.12476	0.147368	0.152294	0.175908	0.154762	0.154762	0.168744	0.164436	0.153082	0.154455	0.164286	0.166987	0.161877	0.172084	0.163895
[truncated: 8 more columns]
